# Supplementary material for: Fetal abdominal obesity in women with one value abnormality on diagnostic test for gestational diabetes mellitus
Source: PLoS One. 2024 Jun 4;19(6):e0304875. doi: 10.1371/journal.pone.0304875 (PMC11149842; doi:10.1371/journal.pone.0304875)
Supplement: S1 Dataset — (ZIP) [file pone.0304875.s002.zip]

Archive with 2 entries (2 files):
- 14 PLOS One_analysis code.docx
- 14 PLOS One_dataset.xlsx
