# Supplementary material for: Fetal abdominal obesity in women with one value abnormality on diagnostic test for gestational diabetes mellitus
Source: PLoS One. 2024 Jun 4;19(6):e0304875. doi: 10.1371/journal.pone.0304875 (PMC11149842; doi:10.1371/journal.pone.0304875)
Supplement: S1 Dataset — (ZIP) [file pone.0304875.s002.zip › 14 PLOS One_dataset.xlsx]

## Sheet: Sheet1
yov	ST	G	P	IUP	MOD	SEX	Wt	Pre	LGA	Macro	sex1	wt1	age	PG1	TP	Alb	Hb	Ht	PPTwt	PGwk	PGwt	os	es	ivf	Prewk	BPD0	BPDL0	AC0	ACL0	FL0	FLL0	EST0	EST0W	Termwt	BPD	BPDL	FL	FLL	ACL	AC	EST	ESTW	BPD1	BPDL1	FL1	FLL1	AC1	ACL1	EST1
2013	1	2	1	37.4	1	2	2900		2	0			37	85	7.1	3.6	12.6	168	56	26.6	66	0	0											73.9	26.4		26.5		21.01	26.3	935		32.6	8.12	34.4	6.2	35.4	29.01	2138
2012	1	3	1										34	99	6.6	3.6	10.4	169	53.5	26.5	63.2	0	0
2012	1	1	0	41.3	1	1	2980		2	0			33	104	6.1	3.5	11	166	61	26.2	65.1	0	1		22.2	22.3	5.39	22.1	16.69	22.4	3.77	483	22.1	71.4
2012	1	5	1	38	2	2	3790		1	0			33	124	5.4	3.5	12.6	155	60	26.1	67	0	1		22.1	23.2	5.66	23.6	18.54	23	3.85	591	22.6	74	28	7.01	26.2	4.61	21.83	27.2	1028		37.6	8.94	37.6	6.74	42.3	33.82	3076
2014	1	2	1	39	1	1	3190		2	0			40	102	5.6	3.4	10.8	167	50	25.2	59	0	1		21.2	21.2	5.05	21.3	15.92	21.2	3.44	399	20.5	68	24.5	6.11	25.5	4.47	20	25.3	780	25	38	9.01	38.5	6.92	39.2	31.67	2865
2012	1	2	0	38	2	1	3160		2	0			30	119	6.2	3.8	12.5	162	51	25.4	59	0	1		21.4	20.5	4.83	22	16.53	20.5	3.3	391	21.1	68	25.5	6.38	27.5	4.9	20.4	25.5	890		36.4	8.77	35.5	6.41	36.6	29.92	2443
2012	1	2	0	39.5	1	1	3390		2	0			34	111	6.7	4.1	12	166	70	26.4	76	0	1		22.4	23	5.56	23.6	18.43	22.6	3.84	575	23.2	82
2014	1	1	0	36.5	1	1	2890		2	0			40	135			9.3	163.5	59			1	1	1	21.6	22.2	5.35	22.5	17.35	22.4	3.77	504	21.6		26.2	6.57	26.3	4.62	20.42	25.6	882	25.6	41.5	9.68	36.3	6.51	36.6	29.93	2719
2012	1	1	0	39.2	2	2	3980		1	0			33	99	5.8	3.7	11.8	156	50	25.6	60.8	1	1		22	23.6	5.84	24.2	18.86	22.6	3.83	622	23.5	67.5	28.1	7.02	27.4	4.85	23.42	29	1168	27.5	37.4	8.93	33.5	6.06	40.6	32.73	2701
2014	1	1	0										32	90	6.1	3.7	10.1	162	53	31.3	59.5	0	0												31.5	7.9	32.5	5.86	26.69	32.5	1781	31.5
2013	1	2	0	39.3	2	1	2740		0	0			33	77	5.8	3.5	11.3	164	48	26.1	57.6	0	1		22.2	21.2	5.05	22.1	16.65	22.4	3.76	451	21.6	63.1	25.1	6.2	26.4	4.67	19.7	25.1	799	25.1	35.4	8.63	39.1	6.95	37.3	30.33	2605
2012	1	1	0	39.5	1	1	2650		0	0			32	123	6.3	3.7	11.8	158	45	25.5	50	0	1		22.2	22.6	5.53	21.1	15.66	21.3	3.47	436	21.1	56
2014	1	1	0	38.3	1	2	3150		2	0			33	87	6.8	3.8	9.9	164	54	26.4	58.8	1	1	1	22	21.6	5.22	21.5	16.25	22.6	3.84	456	21.2	65	27.1	6.77	26.3	4.64	21.57	27	1000	26.6	38.1	9.03	36.4	6.54	37.4	30.42	2603
2014	1	1	0	37.6	2	1	2850		2	0			31	119	6.3	4	10.8	162	58	26	62.75	1	1	1	21.4	22	5.25	22	16.58	21.5	3.58	450	21.2	69.9	24.2	6.08	27.1	4.77	20.62	26	841	25.4	36.2	8.74	36.6	6.57	36.1	29.4	2418
2014	1	1	0	39.2	1	1	2890		2	0			33	118	5.8	3.6	10.4	160	52.5	25.3	57	1	1		20.6	21	4.93	21.5	16.23	20.2	3.2	382	20.3	63.5
2014	1	1	0	40.1	2	2	2290		0	0			33	117	6.5	3.9	12	158	51	27	54	0	1		23	24	5.88	23.4	18.2	22.3	3.74	589	22.6	57	26.4	6.61	27.2	4.79	22.12	27.4	1012		35.3	8.59	36.2	6.51	36.2	29.63	2381
2012	1	1	0	39.4	1	2	3540		2	0			30	83	6	3.7	10.9	163	52	25.3	59	0	1		21.1	24.2	5.94	21.5	16.3	20.6	3.33	490	22.2	62.6
2012	1	5	1	39.1	1	1	3410		2	0			35	133				168	59	27.2	70	0	1		23.2	23.4	5.73	24	18.66	23.1	3.91	610	23.4	74.3									36	8.69	36.5	6.55	38.3	31.05	2597
2014	1	3	1	39	1	2	2920		2	0			28	89	5.7	3.8	12.5	158	45	25.6	52.6	0	1		20.6	20.6	4.9	21.1	15.7	21.2	3.47	382	20.3	58	25.5	6.38	25.3	4.39	20.1	25.4	811	25.2	38.5	9.17	37.5	6.73	37.3	30.3	2679
2013	1	1	0	40.5	2	2	4550		1	1			26	122	6	3.6	11.2	160	62	26.5	68.45	0	1		22	23.5	5.8	24	18.61	22.5	3.81	605	23.4	77.1	29	7.26	28.4	5.05	22.95	28.4	1208	28.2	42.5	9.89	38.5	6.91	44	35.42	3633
2014	1	1	0	41	1	2	3170		2	0			36	103	5.6	3.5	9.8	161	50	26.4	56.3	1	1	1	22.4	23.4	5.77	25	19.61	23.2	3.95	661	23.3	61	27.6		27.2		23.62	29.1	1163		37.4	8.9	37.4	6.69	39.6	32.09	2821
2013	1	3	2	40	1	1	2770		0	0			33					161	47			0	1		21.4	20.5	4.87	21	15.54	21.3	3.5	377	20.3	57.1
2014	1	1	0	40.5	1	2	3310		2	0			32	92	6.4	3.8	11.9	157	52.8	26.1	59	0	1		21.5	21.1	5.01	21.5	16.2	21.1	3.4	402	20.5	67	26.1		25.4		21.95	27.3	934		36	8.69	35	6.27	38.1	30.94	2502
2013	1	1	0	41	1	2	3400		2	0			35	127	6.3	3.9	10.8	164	47	26.1	58	0	0											65.1	26	6.48	26.2	4.61	21	26.3	901	25.6	35.2	8.57	37.6	6.76	39.2	31.63	2702
2012	1	2	1	37.1	1	1	2940		2	0			35	84	6.3	3.6	11.3	164	59	26.1	66	0	1		22.1	20.6	4.92	22.5	17.41	23	3.87	479	21.4	67	26	6.5	27.4	4.87	21.6	27.1	975	26.6	32	8	34.2	6.2	35.2	28.6	2066
2013	1	2	0	39.3	2	1	3620		2	0			32	113	6.7	3.7	11.7	148	55	29.3	64.6	1	1	1	23.3	22.6	5.54	23.5	18.39	22.4	3.75	562	22.4	69.6	32.1		27.5		21.89	29.5	1399		35.5	8.65	37.1	6.62	39.4	31.85	2708
2013	1	2	0	38.3	2	2	3260		2	0			34	125	6	3.9	13.1	165	60	25.3	74	0	1		21.3	22.5	5.49	22.6	17.49	21.3	3.46	495	22.2	79	27.2		25.5		20.75	26.1	914		39.2	9.24	36.4	6.53	37.5	30.47	2663
2013	1	1	0	39.3	1	2	3140		2	0			33	85	7.1	3.7	10.9	167	49.5	27.3	55.2	1	1	1	21	20.5	4.86	24.1	18.81	21.4	3.54	499	21.6	61	27		27.5		21.98	27.3	1073		39.1	9.21	38.1	6.8	38.4	31.22	2868
2014	1	1	0	39.6	1	1	3300		2	0			27	122	6.3	3.7	11.2	167	53.4	27.2	60.3	0	0											63.75	30.3	7.6	28.3	5.04	22.86	28.3	1261	28.4	38.1	8.97	36	6.45	37.6	30.61	2587
2012	1	2	1	41.2	1	1	3440		2	0			31	88	6.5	4	10.8	161	56	26.6	60	0	1		23.6	23.6	5.82	23	17.58	24.2	4.18	598	23.3	65.3	27.3	6.83	28.2	5.01	22.16	27.4	1079		37.2	8.87	35.5	6.41	37.4	30.38	2522
2013	1	1	0	39.5	1	1	3110		2	0			28	60	6.7	3.8	12.3	168	46	26.6	52.25	0	0		21.5	21.6	5.19	22.3	17.07	21.3	3.49	455	21.6	59.15	27.2	6.79	27.2	4.81	22.35	27.3	1056	27	41	9.53	38.6	6.92	38	30.75	2889
2014	1	1	0	37	2	1	2510		2	0			38	118	6.3	3.8	12.3	153	74	25.6	81.2	0	1		21.6	20.6	4.88	22.1	16.68	21.2	3.43	411	20.6	85.9	26.1	6.51	26.3	4.64	20.54	25.6	882	26	33.4	8.28	34.5	6.23	34	27.77	2049
2012	1	1	0	34.5	1	2	2520		2	0			31	88	5.9	3.5	12.2	162	53	27.3	59	0	0											62.8	31	7.73	28	4.96	22.94	28.4	1277	28.3	38.4	9.13	35.6	6.43	36.2	29.51	2495
2013	1	1	0	39.5	1	2	3970		1	0			36	133	6.4	3.7	9.7	162	51	27.1	54.5	1	1	1	22.5	24.6	6.14	24.3	18.94	22.5	3.81	658	24.1	57	26.5		26.2		23.46	29	1154		37.4	8.91	35.4	6.39	36.5	29.85	2463
2013	1	1	0	40	1	2	3120		2	0			30	114	5.7	3.7	11.4	166	49.5	26.5	56	0	1		22.4	20.5	4.86	22.5	17.37	22.2	3.7	458	21.6	59.5	27.5		27.5		19.78	25.1	982		34.6	8.51	35.4	6.37	35.1	28.68	2231
2014	1	1	0	39.5	1	2	2810		2	0			29	117	6.3	3.7	11.5	165	42	26	42.2	0	1		22.2	22.2	5.37	22.6	17.51	23.5	4.04	537	22.2	48.8	25.4		23.4		21.7	25.5	956		35.2	8.58	36.2	6.5	35.2	28.77	2289
2012	1	3	1	38.6	2	1	3280		2	0			37	127	5.7	3.3	10.3	164	50	25.5	60	0	1		21.6	20.3	4.77	21.5	16.29	22.3	3.72	412	21.2	67	25.2	6.25	27.3	4.83	20.88	26.2	893	26	33.4	8.28	34.3	6.18	35.3	28.85	2151
2014	1	2	1	41	1	1	3490		2	0			30	106	6.2	3.6	10	159	46	27.6	54.8	0	0											61	28.2	7.05	28.3	5.03	23.57	29.1	1213	28.2	38.2	9.07	39.2	6.97	42	33.54	3149
2012	1	2	1	39.3	1	1	3620		2	0			36	123	6.2	3.8	12.7	153	57	26	69	0	1		22	21.2	5.05	22	16.45	21.3	3.49	421	20.6	78
2013	1	1	0	41.1	1	1	3110		2	0			37	126	6.3	3.6	10.9	163	52	27	62.2	1	1	1	23	21.2	5.05	23.2	17.83	21.5	3.55	476	21.4	68.1	25.6	6.43	27	4.67	21.45	27	929	25.6	35.4	8.63	35.3	6.36	35.3	28.92	2284
2014	1	2	1	38.3	2	1	3380		2	0			33	105	6.3	3.7	12	166	62	24.5	68	0	1		20.3	20.4	4.82	22.2	16.85	21.4	3.52	420	20.6	76
2012	1	1	0	40	1	2	3270		2	0			35	116	6.1	3.7	10.6	155	49	27	58.6	0	1		23	24.4	6.07	23.2	17.87	24	4.09	631	23.6	63.6	29.5	7.42	29.2	5.2	22.79	28.2	1247		36.5	8.79	39.5	7.04	36.5	29.85	2610
2013	1	1	0	40	1	2	3120		2	0			31	88	5.8	3.7	12.1	162	52	26.1	62.6	0	1		21.2	22.6	5.53	22.1	16.74	21.2	3.44	470	22	67	28.4	7.14	26.4	4.68	21.63	27.1	1046	27	38.4	9.12	38.3	6.85	41.1	32.95	3044
2014	1	2	1	39.2	1	1	3330		2	0			32	119	6.3	3.8	12.8	164	60	25.4	70.5	0	0		21.4	21.4	5.14	22.1	16.72	21.3	3.49	438	21.1	77	25	6.15	26.3	4.62	20.59	26	836	25.4	35.6	8.69	38.3	6.84	38.2	30.95	2668
2014	1	2	1	38.3	2	1	3180		2	0			42	131				164	48	28.3	54	0	1		24.1	25	6.18	24.3	19.06	23.5	4.06	695	23.6	56
2012	1	2	1	38.1	1	2	3570		2	0			37	122	6.3	3.5	10.5	163	57	26.3	66	0	1		22.3	24.4	6.07	25.1	19.8	23.6	4.07	718	24.3	73
2012	1	1	0	39.5	1	1	2660		0	0			33	139	6.1	3.7	12.6	162	53	27.6	61.7	0	1		23.4	21.5	5.17	21.6	16.33	23	3.86	457	21.2	68	25.6	6.4	28	5	21.9	27.2	911	26.2	37	8.83	37.2	6.65	38.5	31.3	2693
2013	1	2	0	39.2	1	2	2910		2	0			36	133	6.8	3.5	10.4	159	55	26.4	63.55	1	1											70.5	25.1	6.22	28.2	4.99	22.54	28	1018	26.6	34	8.34	41.4	7.19	38.4	31.2	2719
2012	1	2	1	39.5	1	1	3360		2	0			33	112	6.2	3.6	12.6	163	64	27.4	72.65	0	1		23.5	23.5	5.78	23.3	18.08	24	4.09	608	23	78.85
2014	1	1	0	37.4	1	2	3000		2	0			32	139	6.3	3.9	11.7	162	53	25.6	52.9	1	1		21.3	22	5.27	22.4	17.24	22	3.62	479	21.4	57.8							917
2012	1	1	0	39.1	1	2	2720		0	0			26	81	6.3	3.7	12.3	167	47	25.2	53.3	0	0											59.7	26	6.5	24.2	4.2	18.9	24.2	734	24.4	37	8.94	36.3	6.51	36.2	29.5	2466
2012	1	2	0	41.3	2	2	2940		0	0			27	116	5.7	3.3	11.3	160	56	27.2	67	0	1		22.3	22.1	5.3	22	16.53	22.4	3.75	467	21.3	73.5	26.2	6.55	26.2	4.6	22.61	28.1	1006	26.5	38	9	37.4	6.7	40.3	32.4	2891
2012	1	2	1	38.5	2	2	3230		2	0			32	94	6.3	3.6	10.5	163	53	27	60	0	1		23.3	25.2	6.26	24.6	19.51	25.5	4.47	773	24.4	64	29.3	7.37	30	5.36	22.02	27.3	1208		39.6	9.31	37.6	6.75	37.5	30.53	2751
2013	1	1	0	41	1	2	3350		2	0			35	108	5.7	3.6	10.8	160	50	27.5	61.5	0	1		23.3	25.4	6.33	24	18.66	23.3	3.98	687	24.2	64.3	29.5	7.44	28	4.95	23.48	29	1259	28.2	36.4	8.77	33	5.91	36.3	29.6	2275
2014	1	1	0	39.1	1	1	2840		2	0			32	101	6.6	3.8	12.3	162	53	26.5	60.7	0	1		22.6	22.2	5.37	22	16.56	22.1	3.66	467	21.3	63	25		24.4		21.27	25.2	943		36.2	8.73	35.2	6.32	36.1	29.4	2351
2013	1	1	0	40.2	1	1	3680		2	0			29	130	5.9	3.7	10.5	169	59	26.5	68.3	0	1		21.4	20.4	4.8	22.5	17.3	21.2	3.46	429	21	78.5	27.3	6.85	27.2	4.8	22.31	27.5	1061	26.5	38	9	38.2	6.82	40.3	32.44	2934
2014	1	3	1	38.4	2	2	2790		2	0			33	86	6.5	3.8	12.2	153	61.5	26.4	66.2	0	1		22.1	21.1	5.02	21.2	15.86	20.6	3.34	387	20.3	70	29.2	7.34	29.1	5.17	23.39	28.6	1272	28.5	37.5	8.92	33.5	6.04	35.4	29.03	2287
2014	1	1	0	38	2	2	2760		2	0			40	119	6	3.5	10.7	150	50	25.4	53.7	0	1		21.4	22	5.23	21.6	16.43	21.6	3.61	445	21.1	57	26.4	6.64	26.5	4.69	21.35	26.6	955	26.4	39.6	9.33	39	6.94	40.3	32.42	3059
2013	1	1	0			2							29	134	6.2	4	12.8	162	56	26.1	63.6	0	1		21.3	20.4	4.8	21.5	16.24	20.3	3.22	375	20.6		25.2	6.24	25.4	4.43	21.2	26.4	854	25.4
2014	1	1	0	39.5	1	2	3320		2	0			35	116	7.3	4.1	12	165	56	26.2	63.6	0	1		21.6	23.5	5.79	23.6	18.48	22.3	3.73	590	22.6	66.7	28	6.99	27.2	4.79	22.62	28.1	997	26.6	37.6	8.93	37	6.6	38.5	31.3	2701
2014	1	1	0	39.4	1	1	3450		2	0			31	133	6.9	4	11.8	156.5	53	25.5	63.45	1	1		21.4	21.2	5.07	22.4	17.24	21.1	3.4	443	21.1	68.8
2012	1	2	1	38.4	2	2	3790		1	0			30	129	6.1	3.5	11.4	161	65	27	74	0	0											80.5	25.5	6.4	29.1	5.16	23.63	29.2	1095
2012	1	1	0	37.4	2	1	3240		2	0			29	129	6.3	3.7	12	164	46	27.5	64.4	0	1		23.1	22.6	5.53	23.5	18.36	22	3.64	549	23	69.85
2013	1	1	0	39.1	1	2	3660		2	0			30	125	6.7	4	11.9	167	52	26.3	62	0	1		22.3	23.2	5.64	22.4	17.1	24.2	4.18	559	23	69	27.5	6.92	27.3	4.83	21.71	27.1	1038	26.6	38.3	9.12	36	6.45	37	29.95	2548
2012	1	4	0	39.1	1	2	3070		2	0			30	106	5.8	3.3	11.3	164	48.5	26.4	56	0	1		22	22.1	5.3	23.3	17.97	22	3.63	511	22	61.7	26.3	6.59	26.2	4.61	21.48	27	944	26.2	35	8.53	35.4	6.37	36	29.34	2309
2013	1	2	1	37.1	2	2	3270		2	0			39	123	6.5	3.5	9.8	164	48	26.2	56.4	1	1	1	22	21.1	5.01	23.2	17.82	21.5	3.57	475	22.1	65	24.4	6.07	27	4.75	22.59	28.1	966	26.4	37.4	8.9	35.6	6.44	40.5	32.56	2801
2014	1	1	0	40.4	1	1	3630		2	0			38	91	5.7	3.6	10.4	166	77	25.5	84	0	1		21.5	20.6	4.89	21.2	15.81	22.1	3.67	400	20.5	86	25.2	6.23	26.6	4.73	20.9	26.2	879	26	38.3	9.1	39	6.94	40.2	32.29	2978
2013	1	1	0	40.2	1	1	2940		2	0			28	100	6.2	3.9	11.6	161	52	26.5	58.3	0	1		21.2	19.3	4.45	20.4	15.12	21.2	3.4	327	20.2	65.9
2013	1	1	0	38.1	2	1	2880		2	0			34	98	6.9	4	11.6	155	49	25.2	54.7	0	0											60.5	26	6.45	25.3	4.41	20.04	25.3	818	24.6	41.2	9.62	36	6.45	37.5	30.48	2751
2014	1	1	0	38.2	2	1	2760		2	0			37	127	6.1	3.3	10.5	170	50	26.3	55.85	0	1		22.3	23.5	5.8	22.5	17.41	21.3	3.48	525	22.1	59.8
2012	1	2	0	40.4	1	1	3110		2	0			32	126	7.2	4	11.3	169	55	27.2	63.8	0	0											71	27.6	6.96	28.5	5.11	21.92	27.3	1097	27.3		9.17	39.1	6.96	36.4	29.68	2664
2012	1	1	0	40.1	1	2	3200		2	0			34	102	5.3	3.4	10.6	166	48	26.5	55.5	0	1		22.5	22.1	5.28	24.1	18.77	22.3	3.72	551	23	56.8									37	8.84	36.5	6.56	37.2	30.23	2537
2012	1	1	0										37	124	5.5	3.7	11.1	155	56	26.5	59.8	0	0												26.3	6.6	25.5	4.45	22.8	28.2	1002	27	33	8.18	34	6.09	35.4	28.99	2122
2012	1	3	1	38.2	2	2	3250		2	0			32	114	6.2	4	10.9	160	49	25	56.5	0	1		20.5	22.2	5.34	22.5	17.32	22.1	3.67	493	21.5	62.7									38.1	9.01	36.3	6.52	38.2	31.03	2665
2014	1	2	0	37.6	2	2	3480		2	0			31	131	5.9	3.8		156	59	26.1	66	0	1		22.3	23	5.58	23.2	17.85	22.6	3.84	553	22.3	71	28.4		25.1		22.96	28.4	1077		37.3	8.89	35.4	6.37	38.5	31.33	2628
2013	1	1	0			2							33	137	5.4	3.5	11.5	153	46	26.2	59	0	1		22.1	22.6	5.53	22.3	16.96	22.4	3.76	505	22.3		27.1	6.77	26.1	4.58	22.22	27.5	1010	26.6
2012	1	2	1	38.3	2	2	3350		2	0			34	119	6.4	3.9	10.8	163	48	28	57.5	0	0											62.7	27.2	6.79	28.2	5.01	23.43	29	1160	27.6	33.1	8.21	35.3	6.36	35.5	29.07	2204
2013	1	2	1	38.3	2	2	3490		2	0			28	87	6.5	4	10.6	164	54	22.6	59	0	1		22.6	23.1	5.6	23.3	17.94	23.6	4.08	582	23.2	67	23.1	5.6	23.6	4.08	17.94	23.3	582	23.2	39.1	9.22	39.4	7.04	41.2	32.95	3131
2012	1	3	2	39.6	1	2	3090		2	0			35					165	63	24.1	71	0	1		24.1	25	6.17	24.5	19.36	25.3	4.4	746	24.2	75.2	25	6.2	25.3	4.4	19.4	24.5	746	24.2	36.2	8.74	37.6	6.74	38	30.76	2628
2014	1	1	0	40.6	1	2	3550		2	0			36	118	6.8	3.9	11.6	161	58	26.6	64.4	0	1		23.2	23	5.55	23.3	18.07	23.2	3.95	570	22.4	71	27.3		27.3		22.57	28.1	1082			9.02	36.5	6.55	38.1	30.89	2662
2012	1	1	0	39	1	2	3120		2	0			31	98				163	51	30	51	0	0											62
2014	1	2	0	39	2	1	3020		2	0			42	85	6.1	3.6	11.9	159	48	27	59.3	0	1		25	24.5	6.1	24.5	19.34	24.6	4.31	726	24.1	68	26	6.46	27	4.74	21.93	27.3	972	26.5	33.3	8.26	34.6	6.26	36.5	29.81	2270
2012	1	1	0	40	1	1	3490		2	0			30	122	6.2	3.9	11.1	172	65	27.1	80	0	1		23.1	23.4	5.77	23.5	18.28	23.3	3.99	606	23.3	89	28.4	7.17	28.3	5.04	22.82	28.3	1182	27.6	37.3	8.89	36.6	6.58	38.2	30.99	2648
2012	1	1	0	38.4	2	1	2910		2	0			43	83	6	3.8	11.9	159	55	25.4	59.7	1	1		21.3	22.4	5.46	22.5	17.29	22.3	3.73	509	22	62
2012	1	1	0	39	2	1	2930		2	0			28	111	6.4	3.8	11.5	166	50	26.2	55.8	0	1		22	21.6	5.19	22.1	16.65	21.3	3.49	440	21.5	66
2012	1	2	1	38.4	2	1	2810		2	0			31	111	6.7	3.6	10.8	167	69	25.6	73.7	0	1		22.3	22.5	5.49	21.6	16.32	21.5	3.58	463	22	79	24.2	5.96	26.2	4.61	19.07	24.3	729	24.4	39.6	9.33	39.4	7.02	37.6	30.65	2849
2014	1	2	1	38.6	2	1	3740		2	0			32	97	6.2	3.5	9.5	169	55	25.6	66	0	1		20.6	21.3	5.1	22.6	17.45	20.4	3.25	439	21.1	74	26.1	6.52	26.4	4.67	22.53	28	1009	26.6	38.4	9.15	39	6.95	42.2	33.75	3193
2012	1	2	0	39.2	2	2	3560		2	0			36	115	6.1	3.7	11	165	45	26.6	50	1	1		22.1	23.1	5.61	23.4	18.24	23	3.85	573	23.2	51.5									36.6	8.82	35.3	6.36	37.4	30.42	2499
2012	1	1	0	39.2	1	1	2610		0	0			27	83	5.7	3.8	12.2	163	47	27.1	54.27	1	1		22.4	23.2	5.64	22	16.46	21	3.35	464	22	58.9
2012	1	1	0	36.4	1	1	2890		2	0			33	133	5.5	3.6	11.5	165	62.5	26.3	70.3	1	1		22.3	23.2	5.63	23.4	18.19	22.3	3.74	562	23.1	74.7
2013	1	1	0	39.4	2	2	3730		2	0			33	93	5.9	3.7	10.9	166	56	26.5	66.15	1	1	1	22.5	23.2	5.67	23.3	18.05	22.6	3.82	568	22.4	73.4	28.5		28.5		22.86	28.3	1210		40	9.36	38.1	6.79	40.3	32.44	3020
2012	1	2	1	38	1	2	3090		2	0			25	110	5.7	3.6	11.5	163	53	28.3	63	0	0		24.1	24.4	6.03	24	18.64	23.5	4.06	658	23.3	67.75	29.2	7.34	28.5	5.1	24.75	30.3	1360		35.3	8.6	35.5	6.4	37.4	30.4	2459
2013	1	2	1	39.6	1	2	3520		2	0			35	87	5.9	3.6	11.4	163	53	26.4	63	0	0		21.4	22.4	5.45	23	17.66	23	3.85	533	22.6	69	28.4	7.14	28.2	4.99	23.19	28.5	1195	28.3	40	9.39	38.4	6.88	34	35.03	3424
2012	1	1	0	40.2	1	1	3280		2	0			28	113	5.8	3.7	12.5	165	55	26.3	61.7	0	1		22.3	22.2	5.35	22.1	16.61	21.5	3.56	459	22	67.6
2014	1	1	0			2							36	73	5.8	3.9	11.3	168	48	25.5	51	0	1		20.5	21.1	5	22.2	16.87	20.5	3.31	416	20.6		26.3	6.6	25.6	4.5	21.3	26.5	920	26.2
2012	1	1	0	41.1	2	1	3600		2	0			31	115	6.2	3.5	12.4	165	54	27.4	66	0	1		22.3	22.4	5.47	22.2	16.9	22.6	3.82	502	22.3	73.5
2012	1	2	1	38.5	2	2	3930		1	0			33	120	6.5	3.5	12.2	162	57	27.6	68	0	1		23.2	23.3	5.71	23.4	18.21	23.2	3.97	594	23.3	72	28.3	7.12	29.5	5.31	23.62	29.1	1275		38.4	9.12	38.4	6.88	41.6	33.39	3126
2014	1	1	0	39.4	2	1	2950		2	0			39	110	7.1	4.1	13.7	159	53	27.2	60	0	1		23.1	24.1	5.92	23.4	18.19	23.3	3.99	618	23.1	64							1280
2012	1	1	0	39	1	1	3150		2	0			29	120	6.1	3.8	10.1	157	50	26.2	55	0	1		21.2	21.1	5.01	22.2	16.8	21.6	3.61	440	21.5	60.6	26.1	6.5	27.2	4.79	22.21	27.5	1003	27.2	35	8.53	35.1	6.29	35.6	29.23	2278
2012	1	1	0	40.3	2	1	3450		2	0			35	112	6.3	3.6	12.1	161	46	27.1	59.8	0	1		21.3	22	5.25	22.3	16.98	21	3.36	445	21.5	67	28.2	7.05	28	4.94	23.23	28.5	1175	28	36.6	8.82	36.5	6.55	43.1	34.3	3046
2012	1	1	0	38.2	2	2	3510		2	0			30	84	6	3.5	11.2	167	50	26.4	56	0	1		22.2	22.6	5.53	23.3	18	22.3	3.73	544	22.2	63
2013	1	1	0	37	2	1	3120		2	0			35	106	7	3.9	9.2	152	48	26.1	55.4	0	1		22.1	21.3	5.09	22.3	17.07	22	3.63	458	22	58.7	27.2	6.81	25.6	4.51	22.07	27.4	997	26.4	42	9.72	38.1	6.8	39	31.52	3009
2014	1	1	0	40	1	2	3300		2	0			32	124	6.6	3.9	12.3	169	62	26.4	64	1	1		22.3	24	5.87	22.6	17.48	23	3.86	570	22.4	69	28.5	7.21	27.1	4.78	21.76	27.2	1080	27.2	38.6	9.3	36.5	6.56	39.5	31.95	2870
2013	1	2	1	38.5	2	1	3240		2	0			40	118	6	3.7	10.9	158	53	26.2	58.6	0	1		22.2	21.5	5.16	22.1	16.64	22	3.62	448	21.6	62.25
2014	1	3	2	37.2	1	2	2900		2	0			39	95	6.8	3.6	11.1	165	56	27	65.35	0	1		22	21.6	5.22	22	16.51	20.4	3.28	420	20.6	71	27.1	6.77	27.4	4.86	22.6	28.1	993	26.6	38.4	9.14	35.4	6.37	38.2	30.96	2648
2013	1	2	1	39.3	1	1	3390		2	0			36	118	6.5	3.8	12.6	160	57	27	63.5	0	1		23.4	22.4	5.46	23	17.6	23	3.87	534	22.6	70.6	30.3	7.59	30.6	5.53	24.82	30.4	1491	30	38.5	9.17	39.3	7	37.4	30.38	2763
2014	1	1	0	42	1	1	3740		2	0			32	120	6.1	4.1	10.8	164	52	26.4	60	0	1		22.4	21.6	5.21	23.3	17.95	22	3.62	501	21.6	66	26.3		26.5		21.9	27.3	985		35.1	8.54	34.1	6.12	36	29.28	2240
2012	1	0		39.1	1	1	3210		2	0			30	55	6.1	3.7	11.2	164	55	26.2	65.1	0	1		22.2	22.4	5.47	23.6	18.55	22.4	3.75	562	23.1	72	26.2	6.54	27.2	4.79	21.61	27.1	906
2013	1	1	0	38.5	1	1	2810		2	0			33	113	6.1	3.8	11.1	168	53	26.6	61	0	1		22.5	22.3	5.39	22.1	16.71	22.5	3.8	468	22.2	67.9	25.4	6.33	26.1	4.58	19.73	25.1	820	25.2	34.6	8.5	36.4	6.54	36.2	29.5	2365
2013	1	1	0	40.4	1	1	3070		2	0			26	114	5.9	3.8	11.7	160	49	27.1	55.5	0	1		22.5	22	5.26	22.1	16.69	22.1	3.66	462	22	60									34.4	8.44	36.2	6.5	36.5	29.76	2371
2013	1	1	0	39.6	2	1	3000		2	0			33	97	6.6	3.9	10.5	160	52	25.4	54.9	0	0		21.2	22.1	5.32	21.5	16.31	20.4	3.26	421	21.3	61.2	26.2	6.53	25.1	4.35	20.9	26.2	865	25.5	37.5	8.92	36.4	6.53	38.6	31.38	2689
2014	1	1	0										30	130	6.2	3.4	11.7	163.7		28.6	71.5	0	0												31.1	7.76	31.3	5.62	24.92	30.4	1547	30.3
2012	1	1	0			1							29	81	5.6	3.5	11.4	167	52	26.6	63	0	1		22.6	21.1	4.99	22.2	16.85	22.4	3.75	452	21.6	68
2014	1	1	0			2							34	122	5.7	3.5	11.5	162	47	25.5	54	0	1		21	21.3	5.11	22.1	16.71	21.2	3.45	432	21
2012	1	1	0	40.1	1	2	2900		2	0			30	132	5.7	3.4	12.2	163	60	27.4	65	0	1		23.1	23	5.56	22.4	17.11	22.1	3.68	507	22	71	26.2	6.53	27.2	4.79	22.48	28	1024		35.5	8.65	37.2	6.66	35.1	28.64	2331
2013	1	2	0	38.2	1	2	2720		2	0			30	104	6.7	3.5	11	158	54	27	63	1	1		22.4	21	4.93	22.2	16.82	21.5	3.55	430	21	72	26	6.46	26.1	4.55	21.52	27	921	25.5	34.2	8.4	36.5	6.56	37.6	30.66	2484
2012	1	1	0	39.2	2	2	3140		2	0			37	112	5.9	3.7	12.3	170	56	25.4	62	0	1		21.4	22.4	5.45	22.5	17.33	21.2	3.43	482	22.1	68.25
2014	1	1	0	41.2	2	2	4300		1	1			32	97	5.7	3.6	11.2	172	58	27.3	64.5	1	1	1	22.1	24.4	6.04	22.6	17.53	21.6	3.6	568	22.4	71	27.5		28		23.14	29	1332		41.1	9.59	37.4	6.71	40.5	32.7	3094
2014	1	1	0	38.4	1	2	3380		2	0			35	110	5.5	3.5	8.9	160	51	27.1	64	0	1		22.3	23.2	5.66	24.2	18.92	22.2	3.7	591	22.6	71.5	28.5	7.16	28.6	5.11	23.26	28.6	1222		38	8.97	38.5	6.9	38.3	31.12	2775
2012	1	1	0	37.6	2	1	2770		2	0			37	115	6	3.6	11.8	158	50	28.5	60.25	0	0											62.2	29.6	7.48	30	5.36	23.73	29.2	1353	29.1	36.4	8.77	35	6.27	36	29.25	2331
2013	1	2	0	33	2	2							33	127	6.6	3.6	10.7	163	57	26.4	65.5	1	1	1	22.4	22.6	5.54	23.1	17.71	22.5	3.8	539	22.2		25.6	6.42	28.2	5.01	21.68	27.1	990	26.5
2014	1	1	0	38	1	1	3130		2	0			31	61	5.6	3.5	10.8	152	39	27.1	44.35	0	1		23	24.1	5.92	22.6	17.5	23.1	3.89	579	22.5	48.5	28.4	7.15	27.4	4.88	22.1	27.4	1107	27.4	35.5	8.64	33.5	6.04	33.2	27.15	2027
2012	1	1	0	40.4	2	2	3390		2	0			33	102	6	3.6	11.5	162	48	26.1	57.4	0	1		21.4	22.6	5.53	22.4	17.17	21.1	3.38	480	22.1	67	27	6.72	26.1	4.57	22.64	28.1	1027	26.6	40.3	9.46	37.2	6.64	39.1	31.61	2895
2012	1	1	0										28	68	6.5	3.9	11.3	164	53	26.3	61	0	0											67	27.2	6.8	27.6	4.92	21.4	26.6	1013
2012	1	2	0	41.2	1	1	3680		2	0			38	88	5.5	3.3	11.6	167	65	26.6	72.8	0	1		22.4	21.2	5.05	22.2	16.85	22.1	3.68	451	21.6	78.8
2013	1	1	0	40	1	1	3530		2	0			33	92	6	3.5	9.5	153	42	29.1	51.25	0	0											58.55	29.1		31.6		24.47	29.5	1450		38.1	8.97	38.3	6.84	39	31.53	2812
2014	1	3	2	33.2	1	1	1610	1	0	0			37	107				164	61	25.6	71	0	1		21.5	20.5	4.85	21.2	15.9	21.3	3.49	387	20.3
2012	1	3	1	39	2	1	3620		2	0			33	95	6.3	4.1	11.2	170	54	27.1	63	0	0		22.3	23.1	5.59	23.5	18.32	23.5	4.06	596	23.3	68
2014	1	2	1	39.4	1	1	3000		2	0			29	96	6.2	4.3	11.4	160	58	26.5	59	0	1		22.5	22.5	5.5	23.4	18.14	23.1	3.92	565	22.4	64							987
2014	1	1	0	36	1	2	2680		2	0			30	116	6.5	4.2	12.9	168	75	27.3	78	1	1	1	23.5	25	6.18	24.3	19.05	23.5	4.04	692	23.6	78	28.1	7.04	28	4.95	23.36	28.6	1184	28.2
2014	1	1	0	39.2	1	1	3510		2	0			35	117	6.2	3.5	10.7	169	60	26.1	70.5	1	1		22.4	24	5.86	23.2	17.88	23	3.87	586	22.5	73.6	28.6		27.5		22.45	28	1147		36.6	8.81	37.1	6.62	40.4	32.48	2827
2013	1	2	1	38.2	1	2	3390		2	0			33	83	6.1	3.8	11.3	161	51	26.3	55	0	1		22.2	22.6	5.54	24.2	18.93	22.5	3.81	592	23.3	57.2	27.5		25.5		23.23	28.5	1078		37.5	8.92	36.3	6.52	41.3	33.16	2910
2014	1	2	1	34.2	1	2	1880	1	0	0			37	95	6.5	3.7	12.2	162	46	26.6	56	0	1		21.2	22.5	5.51	21.5	16.21	21.1	3.42	449	21.2		28.3		27		20.53	25.6	985
2014	1	2	1	38.5	1	1	2870		2	0			35	108	6.2	3.6	10.4	158	46	26	50.5	0	1		22.2	21.2	5.03	22.5	17.36	22.4	3.75	475	21.4	51	24.6		25		20.07	24.1	884		34.1	8.37	34.1	6.12	35.4	28.96	2167
2014	1	1	0	40.3	1	2	3780		2	0			31	91	5.9	3.6	10.9	155	52	26.1	60.2	0	1		20.6	21.3	5.08	22	16.57	20.4	3.26	409	20.5	67.4							1113
2013	1	3	0	38	2	1	3290		2	0			35	107	6	3.6	10.4	158	48	26.1	55.2	0	1		22.3	22.2	5.36	22.5	17.41	22.5	3.79	506	22.4	59.5	26	6.45	26.4	4.66	21.32	26.6	923	26.3	37.6	8.93	36	6.46	37.6	30.58	2573
2013	1	1	0	38.2	1	1	3300		2	0			29	110	6.1	3.8	10	167	57	26.3	65	0	1		22	22.1	5.32	22.4	17.24	22.3	3.74	495	22.2	69	28.1	7.02	26.5	4.7	21.08	26.4	997	27	38.4	9.13	38.2	6.83	39.2	31.64	2866
2013	1	2	1	38.2	2	1	3130		2	0			31	99			10.1	160	47	27	53.1	0	1		21.4	22	5.25	21.6	16.42	21.2	3.44	433	21.4	58.1
2014	1	2	1	38.3	1	1	3010		2	0			34	77				162	61	26.2	62.8	0	1		22.1	22.3	5.39	22.6	17.54	22.3	3.72	511	22	65	27.1	6.78	27.4	4.88	21.55	27	1013	26.3	39.4	9.27	37.5	6.72	38.2	31.02	2792
2013	1	2	1	38.3	2	1	2900		2	0			31	111				166	48	26.3	52.8	0	1		21.1	20.6	4.92	20.5	15.28	20.4	3.26	356	20.4	59.15
2014	1	1	0	39.5	2	2	3100		2	0			36	128	6.7	4	11.5	160	52.5	26.4	59.35	0	1		22	21.5	5.18	22.2	16.9	22.2	3.7	466	21.3	67.7	26.6	6.71	27	4.76	21.75	27.2	999	26.4	38.3	9.11	38.6	6.91	38.6	31.41	2863
2012	1	1	0	39.2	1	2	3330		2	0			31	139	6.2	4	11.5	158	49	24.6	52.15	0	0											60	25.2	6.3	24.1	4.1	19.6	25	742	24.6	38.5	9.16	36	6.45	40.1	32.24	2832
2013	1	1	0	40.2	1	2	3330		2	0			31	94	6.1	3.7	11.7	173	53	25.4	61.7	0	1		21.2	22	5.26	22	16.44	22	3.63	450	21.2	68.5	26.2		27.4		21.06	26.3	949		40	9.38	42.5	7.27	38.3	31.12	2995
2012	1	2	1	38.4	2	1	2990		2	0			33	112	6.2	3.6	10.6	150	48	26	49	0	1		22	22.6	5.53	23.5	18.31	23.1	3.89	572	22.4	56									36.1	8.72	37.6	6.76	38.3	31.05	2666
2013	1	1	0			2							24	131	5.8	3.5	10.8	160	64	28.3	68	0	1		23.3	21.5	5.15	23.5	18.32	22.5	3.8	529	22.1		28		28.2		22.2	27.5	1108
2013	1	2	1	40.3	1	1	3570		2	0			32	94	7	3.9	12.1	162	48	27.5		0	1											60	29.2	6.98		5.17	21.39	25.6	1074	27.3	38.2	8.98	38.2	6.86	36	29.03	2509
2012	1	1	0	38.4	1	1	3320		2	0			34	113	6.4	3.7	9.8	165	52	26.6	60	1	1	1	22.6	23.1	5.62	23.5	18.29	23.2	3.97	588	23.3	66	27.4	6.88	28.5	5.09	23.55	29	1196	28.1	37.5	8.91	36.3	6.52	39.6	32	2760
2012	1	1	0	39.4	2	2	3300		2	0			31	123	6.6	4.1	11.9	167	62	25.6	67	1	1		22	23.2	5.63	24	18.65	22.4	3.75	582	23.2	74.5							1070
2014	1	1	0	37	2	2	2610		2	0			29	81	5.6	3.4	11.3	162	52	28	60	0	1		23.4	23.2	5.64	23.6	18.42	23.4	4.03	602	23	64
2013	1	1	0	39.2	1	2	3360		2	0			32	105	6.8	3.6	10.4	157	56	26.4	63.5	0	1		21.4	22.5	5.51	22.2	17.27	20.6	3.33	477	22	69	28.2	7.06	27	4.74	23.29	28.6	1149	27.6	40.2	9.44	35.1	6.31	37.2	30.15	2621
2012	1	1	0	40	2	1	3640		2	0			28	98				164	53	26.2	65.25	1	1		22	21.6	5.19	23.3	17.99	21.5	3.55	494	22.2	70.6
2012	1	1	0	39.1	1	2	3690		2	0			31	123	6.1	3.6	11.4	160	58	27.3	70	0	1		22.6	23.3	5.71	23.6	18.43	24	4.1	617	23.5	75	27.3	6.87	28.4	5.06	24.96	30.5	1293	28.3	38	8.95	39.1	6.95	41.6	33.35	3086
2012	1	1	0	39.3	1	2	2570		0	0			31	82	5.7	3.7	11.3	161	50	26.5	57	1	1	1										64	27.3	6.84	27.3	4.83	21.9	27.2	1037	27	33.4	8.28	34.5	6.23	36.3	29.62	2247
2014	1	1	0	38.3	1	2	3050		2	0			35	128	6.1	3.9	12.1	172	58	25.5	63.9	0	1		21.1	22.3	5.38	22.4	17.09	21.6	3.61	483	21.5	70	27.3	6.83	25.6	4.5	20.12	25.4	888	25.6	38.2	9.08	40	7.06	40.2	32.29	3009
2014	1	1	0	40.4	1	2	3770		2	0			30	88			11.9	164	52	25.4	61.9	0	1		21.2	23	5.54	22.5	17.33	22.6	3.81	525	22.1	71	27		27		22.12	27	1060		37.5	8.91	36.3	6.53	37.3	30.27	2552
2014	1	2	1	40	1	1	2790		0	0			32	115	7.1	4.1	9.7	163	46	24.6	50.6	0	1		20.6	20.3	4.77	21.3	16	20.3	3.22	363	20.1	55.2	25.3	6.32	24.6	4.3	19.25	24.5	748	24.5	38.2	9.09	37.6	6.74	38.2	31.01	2748
2012	1	3	2	38	2	2	3420		2	0			36					161	53	26.3	59	0	1											63	26.6	6.65	26.5	4.71	22.83	28.3	1057		34.3	8.43	36.1	6.48	38.5	31.34	2551
2012	1	2	1	38.4	2	2	3510		2	0			38	135	6.5	3.8	12.8	170	76	26.6	78	0	1		22.6	24.2	5.95	24.5	19.29	22.4	3.76	645	24	80.5	28.5	7.19	27.1	4.78	22.61	28.1	1131	27.3	37.5	8.91	35.2	6.32	35.3	28.86	2335
2012	1	3	0	39.4	1	2	3190		2	0			33	120	6.5	3.8	10.3	161	55	27.1	62.5	1	1		23.1	24.5	6.09	24.6	19.54	24.1	4.14	716	24.4	69
2013	1	2	0	40.3	1	1	3250		2	0			29	104	6	3.6	12.2	160	42	27.2	50	1	1		22.2	21.5	5.15	23.4	18.19	23	3.86	529	22.5	58	27.1	6.75	27.4	4.88	22.24	27.5	1053	27	38.2	9.09	39	6.94	38.1	30.88	2790
2014	1	1	0	38.5	1	2	3120		2	0			33	94	6.5	3.6	11	165	51	26.5	65.5	1	1	1	22.2	22	5.24	23	17.61	23.2	3.95	521	22.1	70							1008
2012	1	2	1	38.6	1	2	3290		2	0			35	120	5.9	3.6	11.8	158	49	28.4	58	0	0											63	30.1	7.5	28.1	5	23	28.4	1246		35.5	8.65	37.1	6.62	38.5	31.28	2636
2012	1	1	0	38.4	2	2	3450		2	0			27	109				165	51	27	57	0	0		22.2	23.5	5.78	23	17.64	23	3.86	567	23	59.9
2014	1	2	1	40.3	1	1	4140		1	1			35	130	7	4	12.9	167	58	25.6	64.8	0	1		21.5	22.3	5.42	22.6	17.55	22.5	3.81	522	22.1	70	25.5		25.5		22.1	27.4	931		38.3	9.1	37.4	6.69	41.3	33.07	3002
2014	1	1	0	39.2	1	2	3020		2	0			32	108	6.3	3.9	11.8	164	55.3	26	59.8	0	1		22.3	22.3	5.39	22.1	16.72	21.6	3.61	470	21.4	68	26.2	6.57	25.6	4.51	20.52	25.6	873	25.6	37.6	8.92	37.2	6.63	36.5	29.73
2013	1	1	0	39.4	2	2	3520		2	0			33	80	6.4	3.6	11.6	159	54	26.1	72	0	0		22.3	22.5	5.51	23.3	18.06	22	3.62	533	22.6	79	27.2		27.4		23.15	28.5	1029		37.5	8.91	39.1	6.86	39.1	31.62	2814
2012	1	1	0	38	1	1	3280		2	0			28	97				166	51	26.3	55.8	0	0		22.1	21.1	5.02	22.1	16.68	22.6	3.82	454	21.6	61.7
2012	1	1	0	40.1	2	1	3060		2	0			31	98	6.4	4.1	10.4	161	53	25.4	61.5	0	1		21.5	20.4	4.78	21.5	16.2	20.3	3.22	370	20.6	69	25.6	6.44	25.4	4.43	19.9	25.2	812	25.2	38.1	9.03	36	6.44	38.4	31.26	2674
2013	1	3	2			2							32	91	6.3	3.8	11.5	170	75	26.4	84	0	0		22.3	24.3	6	22.5	17.4	23.5	4.04	598	23.3	87	28.6	7.24	28.6	5.12	21.75	27.1	1131	27.5
2014	1	1	0	38.1	2	2	3210		2	0			39	116	5.9	3.8	10.9	169	60	26.2	69	1	1	1	22.2	24.4	6.06	22.4	17.18	22	3.64	560	22.3	80	29	7.27	26.3	4.63	19.71	25.1	951	26.4	41.4	9.67	37.6	6.76	40.5	32.58	3120
2014	1	4	1	38.6	2	2	3230		2	0			35	95	5.8	3.4	11.5	156	54	26.6	59	0	1		23.4	22.3	5.4	24.1	18.78	23.5	4.06	596	22.6	63	26		25		21.36	25.2	1008		35.3	8.59	37.3	6.69	39.1	31.6	2681
2014	1	1	0	38.1	1	1	3210		2	0			34	126	6	3.4	11.2	170	70	25.1	76	0	1		22.6	23.3	5.72	24.2	18.92	23.3	3.99	629	23.1	82
2013	1	1	0	39.1	2	1	3320		2	0			32	85	6.2	3.9	10.9	157	49	25.1	57	0	1		21.4	22.2	5.34	22.1	16.66	21.2	3.41	447	21.6	61.2	25.2		27.4		20.51	25.6	873		38.1	8.96	39.1	6.95	39.2	31.67	2861
2012	1	1	0	38.2	2	1	2870		2	0			30	110	6.5	4	10.1	160	45.6	29	48	0	1											53	30.2	7.6	29.2	5.2	24.5	30.1	1397	29.3	33.3	8.25	33.4	6.03	34.3	28.12	2030
2014	1	1	0	38.1	2	2	3800		1	0			31	110	5.6	3.6	10.4	168	63	26.2	70	0	1		23.1	24.1	5.91	24.3	19.08	22.5	3.79	635	23.2	78
2012	1	2	0	38.1	1	2	3000		2	0			38	124	5.5	3.6	12.3	162	62	26.4	68.1	0	1		21.2	21.3	5.08	21.1	15.66	20.2	3.2	376	20.6	75.1	27.4	6.89	25.6	4.5	20.95	26.3	942	26.1	39.1	9.22	36.3	6.51	38.2	31.02	2718
2012	1	1	0	41	1	1	3330		2	0			38	107	5.5	3.5	10.9	170	57	25.6	68	0	1		22.3	21.5	5.16	21.2	15.81	21.6	3.59	416	20.6	73
2014	1	1	0	38.1	2	1	3250		2	0			37	119	6.6	3.5	11.1	165	60	25.5	72.25	0	1		21.5	21.6	5.2	22.4	17.24	22.5	3.79	488	21.5	79	24.3	6.02	27.3	4.85	21.95	27.3	934	26.2	36.5	8.8	40.1	7.08	39.3	31.79	2874
2013	1	2	1	37.5	2	2	3200		2	0			34	98	6.8	3.8	11.5	163	64	27.3	69	0	1		22.2	22.2	5.34	23.5	18.32	24	4.09	575	23.1	77	28.3	7.12	27.3	4.83	23.45	29	1182	28	37.2	8.86	38	6.77	39	31.53	2763
2013	1	3	2	39	1	1	3000		2	0			38	109	6.9	3.7	10.9	164	51	26.1	60	0	1		22.1	21.3	5.1	22.2	16.87	22.1	3.67	455	21.6	67	26.4	6.63	27.2	4.8	21.57	27	982	26.4	36.5	8.8	37	6.61	37.6	30.61	2587
2013	1	2	1	38.5	2	1	3300		2	0			39	111	5.9	3.6	11	155	53	26.6	62.8	0	1		22.3	22.5	5.5	22.5	17.32	22.3	3.74	515	22.4	68	26.5	6.67	27	4.76	22.27	27.5	1026	26.6	37.3	8.89	38.5	6.89	40	32.13	2886
2012	1	1	0	38.5	1	1	3400		2	0			29	131	5.6	3.6	11.3	167	70	26.2	79	0	1		22.1	24.1	5.9	23.2	17.92	23.6	4.07	612	23.4	85	28.5	7.19	27.5	4.9	22.02	27.3	1110	27.3	40.1	9.43	39	6.94	40.1	32.3	3069
2014	1	1	0	40.6	1	2	3960		2	0			32	79	6.1	3.4	11.8	162	50	26.5	61	0	0											70	28.6	7.24	27.1	4.78	21.99	27.3	1099	27.5	40	9.38	37.3	6.66	40.3	32.4	2985
2012	1	1	0			1							25	81	5.9	3.5	11.1	161	46	25	52.3	0	0												25.3	6.29	25.1	4.34	19.84	25.2	779	25.1
2014	1	1	0	39.4	2	2	3660		2	0			31	108	6.3	3.4	11.6	166	66	25.6	76	1	1		21.4	20.6	4.92	22.6	17.56	21.1	3.39	441	21.1	85	27.3		26.2		22.64	28.1	1051		36.6	8.82	36.6	6.58	37.1	30.05	2517
2012	1	2	0	40.3	1	2	4070		1	1			29	118	5.8	3.6	10.4	165	56	27.2	66	0	1		22.2	22.2	5.37	23	17.63	22.2	3.7	511	22.4	71	28.2	7.09	27.4	4.87	22.54	28	1154		36.5	8.8	37.4	6.71	41.1	32.94	2913
2012	1	1	0	39.1	1	2	2900		2	0			31	87	5.6	3.5	10.4	167	45	27.3	53.95	0	1		22.5	23.5	5.81	23	17.59	22.4	3.77	560	23.1	57.65	27.2	6.81	28.3	5.04	21.26	26.5	1022	26.6	37.4	8.89	38	6.79	37.4	30.41	2635
2012	1	2	0										33	96	5.9	3.6	11.3	152	48	25.3	49.6	0	1		21.4	21.1	5.01	22	16.46	20.5	3.31	404	21.2		24.6	6.14	24.5	4.27	20.79	26.1	801	25.1
2014	1	1	0	40	2	2	3400		2	0			35	114	6.2	3.7	10.1	165	62	26.3	66.25	1	1	1	22.2	23.1	5.59	23.4	18.12	23.6	4.08	589	22.6	74.4	27	6.73	28.2	5.01	22.18	27.4	1066	27.3	40	9.37	37.6	6.76	39.3	31.71	2918
2012	1	3	1	40	1	1	3500		2	0			27	133	6.9	3.6	14.2	158	70	26.4	76	0	1		21.3	21.4	5.12	20.2	14.87	20.4	3.27	361	20.5	83	25.4	6.37	26.5	4.7	21.55	27	931	26.1	36.6	8.82	36.5	6.55	40.6	32.77	2844
2012	1	3	1	39	2	2	3620		2	0			32	107	5.9	3.5	11.4	163	51	26.1	57	0	1		22.1	22.4	5.44	24.1	18.72	22.4	3.77	569	23.1	64	27	6.72	27.3	4.84	22.31	27.5	1048	27.1	36.6	8.81	36	6.45	38.2	30.99	2590
2012	1	1	0	40.1	1	2	3380		2	0			28	131	6.2	3.9	11.3	158	48	27.6	54.4	0	1		22.2	23.1	5.62	22.2	16.83	21.5	3.57	493	22.2	57.9	29	7.25	27	4.74	22.86	28.3	1151	27.4	38.2	8.98	36.2	6.49	39.3	31.78	2740
2012	1	4	2	37.3	2	2	3220		2	0			36	93	6	3.5	11.4	168	66	26.1	77	0	1		22.1	23.3	5.68	23.6	18.54	22.6	3.83	591	23.3	84									40.1	9.45	39.6	7.05	40.5	32.64	3157
2012	1	5	3	37	2	2	3060		2	0			57	155	5.7	3.5	11.3	160	62	27.3	71	0	0		23.2	24.5	6.09	25.5	20.3	22.1	3.68	697	24.3	75
2013	1	2	1	39.4	1	1	2790		0	0			32	135	6.2	3.7	12	163	46	26.3	55.3	0	1		21.2	22.3	5.39	22.4	17.19	21.3	3.45	473	22.1	57.6	27.6	6.97	26.1	4.55	21.58	27	998	26.4	37.5	8.91	36.6	6.58	39.3	31.76	2747
2013	1	3	0			2							39	139	6.8	3.5	10.9	160	61	26.2	71.2	0	1		21.5	22.5	5.48	22.5	17.41	20.3	3.23	470	22		28.4	7.14	26.4	4.65	23.52	29	1161	27.5	38.6	9.19	34.4	6.19	41.2	32.97	2851
2012	1	2	0	40.4	1	1	3360		2	0			41	111	6.3	3.8	10.5	156.1	54	26.2	57.5	1	1		22.2	23.2	5.66	23.3	18.07	22.4	3.77	563	23.1	59.7	26.2	6.57	27.6	4.93	21.72	27.1	1002		33.4	8.27	35.3	6.34	36.1	28.67	2168
2013	1	1	0	39.6	2	1	3390		2	0			30	99				155	54	26.3	63	0	1		22.3	23.1	5.6	22.5	17.25	22.5	3.8	527	22.5	69	26.2	6.56	27	4.75	21.21	26.5	943	26.1	35.4	8.63	37	6.61	37.6	30.58	2544
2014	1	1	0	41	1	1	3300		2	0			35	134	5.7	3.8	9.8	168	56.5	26.2	64.1	0	1		22	22.4	5.47	22.6	17.44	23	3.85	526	22.1	74.5
2014	1	1	0	37.3	1	2	2770		2	0			27	107	6.1	3.9	11.8	160	55	26.4	59.8	0	1		22	21.1	5	22.2	16.79	21.5	3.57	436	21.1	63.5	27	6.74	26.4	4.68	21.38	26.6	880	26	37	8.83	36.4	6.54	37.6	30.63	2577
2012	1	4	0	40.1	1	2	3340		2	0			31	112	5.8	3.7	11.6	159	56.5	26.1	63.9	0	1		22.4	23.3	5.71	23.6	18.43	22.4	3.76	582	23.2	70.5									37.4	8.89	35.4	6.37	37.5	30.48	2528
2012	1	3	0	39.3	1	2	2980		2	0			34	99	6.4	3.4	10.8	162	52	26	60.4	0	1		21	21.2	5.06	22.3	16.96	21.3	3.5	441	21.5	67.4	28.2	7.08	25.6	4.5	20.87	26.2	968	26.3	38.2	9.09	38.1	6.81	39.6	32.03	2901
2014	1	1	0	40.3	1	1	3320		2	0			35	124	6.3	3.7	10.1	163	51	26.6	57	0	0		23.3	24	5.85	23.6	18.43	24.4	4.22	644	23.2	68.2	28.2	7.07	27.4	4.86	21.56	27	1056	27.2	39.1	9.21	41.3	7.18	37.6	30.67	2862
2013	1	1	0			2							40	109	6.4	3.6	10.6	166	52	26.1	60.5	0	1		21.4	22.3	5.38	22.3	17.03	21.4	3.54	475	22.1		26.6	6.7	25.5	4.46	21.6	27.1	945	26.2
2012	1	1	0	39.6	1	2	3440		2	0			30	114	6.1	3.7	11.3	165	55	28.2	74	0	0											80	28.3	7.5	28.3	5.03	23	28.4	1250	28.6	36.1	8.71	35.2	6.32	34.3	30.35	2453
2014	1	1	0	41	1	1	3520		2	0			32	95	6.7	3.7	10.9	167	69	26.6	77	0	1		22.4	23.4	5.75	24.3	19.07	22.2	3.69	606	23	81	27.5	6.95	27.5	4.89	23.02	28.4	1137	27.6	40.2	9.43	37.2	6.65	42.1	33.57	3147
2013	1	3	1	38.5	1	1	2970		2	0			34	95	5.7	3.4	11	160	47	26.1	55.7	0	1		21.5	23	5.58	22.1	16.69	22.2	3.7	495	21.6	58	27.6	6.97	27.1	4.78	21.41	26.6	1020	26.3	36.2	8.74	37.5	6.73	37.6	30.64	2609
2014	1	2	1	39.6	1	1	3370		2	0			33	97	6.8	4	11.3	164	59	25.3	62.7	1	1		21.2	21.2	5.07	20	14.43	21	3.36	349	20	69	25.2	6.27	26	4.52	19.75	25.1	734	24.4	38.5	9.17	38.5	6.89	41.1	32.92	3065
2012	1	1	0		1	1							35	94	6.2	3.8	13.1	166	73	27.2	78.9	1	1		23.2	24	5.87	24.6	19.49	25	4.32	709	24.4
2013	1	1	0	40.3	1	1	3240		2	0			33	122	6.4	3.6	11.1	158	60	28	63.5	0	0											66	29	7.26	29	5.14	22.84	28.3	1214	27.6	39.6	9.33	36.1	6.47	39.5	31.91	2845
2014	1	1	0	37.4	1	2	2810		2	0			28	125	5.7	3.5	10.9	168	62	27.6	70.7	0	0		23.4	23.5	5.81	24.3	19.01	23	3.87	629	23.1	74							1006
2012	1	2	1			2							31	95	6.1	3.6	12.2	165	64	26	75	0	1		22	22.2	5.35	23	17.64	23.2	3.96	534	22.6	78.7	26.1	6.52	28.3	5.02	22.01	28.1	1065		38.3	9.08	38	6.78	38.2	30.99	2754
2012	1	1	0	40.1	1	1	3700		2	0			33	81	6.5	3.7	11.4	163	50.5	27.1	62.5	0	1		22.6	23	5.58	23.3	18	21.3	3.47	523	22.1	67.7	29	7.25	25.1	4.36	24.31	29.6	1101		38	9	36.4	6.5	40.5	32.6	2865
2014	1	2	0	36	2	2	1950		0	0			35	92	6.1	3.7	11.8	167	67	25.3	70	1	1	1	21.3	22	5.27	21	15.55	20.3	3.22	390	20.4	73	26.1	6.52	23.5	4.05	19.76	25.1	771	24.3
2013	1	2	0			2							38	112			11.8	163	53	27.1	62.9	0	1		22.5	23.6	5.83	23	17.66	22.2	3.69	557	23
2012	1	2	0										37	129	6.3	4.2	11.1	159	54	27.2	61	1	1	1	22.2	23.5	5.8	22.1	16.62	23.1	3.9	532	22.5
2014	1	1	0	39.6	1	1	3030		2	0			34	112	5.5	3.6	12	160	62	24.1	62.35	0	0											71	24.1	5.89	24.1	4.14	17.8	23.1	613	23.3	36.1	8.72	36.1	6.48	36.4	29.69	2426
2012	1	1	0	38.4	1	2	3400		2	0			35	93	6.3	3.6	13	150	59	26.2	61	0	0											65	24.6	6.67	24.4	4.55	22.22	26.1	991		34.6	8.5	33.3	6.01	36.2	29.45	2221
2013	1	2	1			1							30	104	6.7	3.7	12.2	155	48	26.6	53.5	0	1		22.2	22.1	5.29	21.4	16.11	21.2	3.46	428	21		27.1		25.4		21.36	26.5	938
2013	1	3	1	40.2	1	2	4170		1	1			40	118				160	52	25.1	56.8	0	1		21.5	22.4	5.47	22.2	16.89	22.4	3.75	496	22.3	65									38	9.02	36.3	6.51	38.6	31.37	2707
2013	1	1	0	40.3	2	1	3640		2	0			32	81	7.2	3.7	11.8	155	50	26.3	60	0	1		23.3	24.2	5.96	24.3	18.95	24.4	4.23	682	23.5	67
2012	1	1	0	40.4	2	1	3480		2	0			34	116	6.9	4.2	12	158	52	24.5	59	0	0											65.5	23.6	5.82	24.3	4.2	19.73	25.1	701		36	8.69	41.5	7.2	40.1	32.22	2944
2012	1	2	0	40.1	2	2	3690		2	0			34	122				162	56	27.2	70	0	1		23.2	24.2	5.94	24.2	18.88	23.1	3.9	641	23.2	76
2012	1	2	0	39.5	1	2	3600		2	0			37	111	6.1	3.7	11.1	166	58	27	66.8	0	1		21.6	21.5	5.15	22.2	16.75	22	3.62	451	21.6	72
2014	1	1	0	37.3	2	1	2830		2	0			33	130	6.6	4.1	11.9	165	67	27.4	73	1	1	1	21.4	23.1	5.61	22.1	16.68	22.3	3.73	500	21.6	72.5	29.4	7.39	29.2	5.2	22.58	28.1	1227	28.4	40	9.39	36.2	6.49	38.5	31.29	2792
2012	1	2	0	39.6									41	85	5.9	3.4	12.4	156.3	65	26.6	76	1	1		21.6	22.1	5.29	22	16.56	23.1	3.9	479	21.4	83.1	27	6.74	28.3	5.02	22.19	27.5	1069	27.1	36.4	8.8	38	6.8	35.4	29	2437
2014	1	3	0	38.5	2	1	3230		2	0			33	117				158	52	27	57.5	0	1		22.5	22.6	5.55	22.5	17.28	22.5	3.8	523	22.6	66
2014	1	4	1										39	112	5.5	3.5	13.4	140		26.2	74.4	0	0												25.6	6.34	26.2	4.59	21.63	27.1	917	26.2
2013	1	2	1	38.4	2	1	2650		0	0			36	130	6.6	3.9	13.4	158	57	28.2	63.3	0	1		22.2	21.1	5	21.3	16.01	21.2	3.43	398	21.1	67.5	26.6	6.71	26.2	4.59	21.47	27	958	26.3	33.1	8.19	34.2	6.14	39.4	31.81	2450
2014	1	1	0	39.4	1	2	3260		2	0			25	93	6.5	3.8	10.3	155	50	25.3	58.59	0	1		21.2	22.1	5.28	22.2	16.83	21.1	3.39	446	21.2	67	24.3		25.6		21.3	25.1	954		37.2	8.86	35	6.28	37.4	30.44	2491
2012	1	1	0	40.2	1	1	3200		2	0			29	99	5.8	3.9	11.6	166	47	26.4	56.5	0	1		22.4	23.1	5.6	22.1	16.71	22.3	3.73	500	21.6	63.8	27.1	6.78	26.1	4.56	20.99	25.4	936		37.6	8.9	37.5	6.7	38.3	31.1	2722
2012	1	2	0	38.2	2	2	3520		2	0			37	90	6.1	3.9	12.3	167	54	25.5	63	1	1		22.3	24.6	6.14	24.2	18.88	24.2	4.17	694	23.6	65.5	28.1	7.02	27.4	4.86	23.41	28.6	1169	27.5	42	9.8	38.3	6.8	39.3	31.8	3076
2012	1	3	1	38.5	1	1	3400		2	0			31	85	5.7	3.4	11.6	160	46	26.3	55.7	0	1		22	22.5	5.51	24.1	18.76	24.5	4.28	631	23.6	57.8	26.5	6.66	30.3	5.43	25.17	30.6	1348		36.3	8.75	44	7.39	42.3	33.79	3247
2012	1	2	1	38.5	2	1	3130		2	0			33	112	5.9	3.7	12.9	161	54	27	63	0	1		22.2	23.2	5.65	23.5	18.37	23.2	3.95	593	23.3	68	27.2	6.8	27.5	4.9	23.1	28.5	1121	27.3	38.3	9.12	39.6	7.05	38.5	31.26	2878
2013	1	1	0	39.5	1	1	2450		0	0			33	122	5.6	3.6	10.9	157	53	27	59.8	0	1		22.5	22.4	5.47	21.3	15.95	22.5	3.79	464	22	63.3
2012	1	3	1	38.5	2	2	3800		1	0			39	111	5.8	3.5	11.4	163	45	25.6	55.1	0	1		21.6	22.4	5.46	23	17.61	22.2	3.69	517	22	59.3
2013	1	1	0	38.1	1	2	3090		2	0			35	125	6.5	3.7	11.3	162	67	25.5	74.5	1	1	1	22.2	23.1	5.61	23.5	18.32	23.6	4.08	600	22.6	82	26.1	6.49	27.3	4.84	22.5	28	1027	27	37.4	8.89	39.3	7	40.3	32.42	2960
2012	1	1	0	39	2	1	3290		2	0			29	102	6.1	3.8	12.4	155	48	26.6	55.5	0	0		23.6	25.3	6.32	25.2	19.86	24	4.09	754	25	61	29.2	7.32	28.3	5.03	23.75	29.2	1271	28.3	41.2	9.61	38.6	6.93		33.01	3212
2014	1	1	0	39	1	2	2820		2	0			33	113	6.9	3.7	11.2	167	58	26.3	65	1	1	1	21.2	21.5	5.17	21.2	15.89	19.6	3.08	381	20.3	68.8	26.6	6.44	25.3	4.4	21.09	26.4	785	25.1	37.6	8.93	36	6.45	37.2	30.24	2531
2012	1	3	0	39.4	1	2	2940		2	0			34	128	6.1	3.9	12.8	171	57	26.1	64.5	1	1		24.1	23.6	5.82	24.6	19.56	24.4	4.23	696	24.3	70	25.6	6.43	26.2	4.61	21.57	27	928	26.1	34	8.36	34.2	6.15	34.2	27.98	2070
2012	1	5	2	40	1	2	3380		2	0			38	115	6.1	3.9	10.9	163	54	25.6	62	0	1		21.5	21.6	5.21	22.5	17.36	21.5	3.57	474	22.1	68.5	26.1	6.52	26.3	4.63	20.95	26.3	905		39.2	9.25	37.1	6.61	39	31.42	2805
2013	1	1	0			2							32	91	6.6	3.9	10.8	164	49	26.5	55	0	0		21.3	20.2	4.69	22.3	17.01	20.5	3.3	405	20.5	59.5	27	6.72	26.5	4.71	22.13	27.4	1017	26.3	36.3	8.75	34.6	6.24	35	28.54	2242
2012	1	4	2	37	1	2	3090		2	0			38	136	5.8	3.3	10.7	157	53	27	61	0	1		23	24.3	6.02	24	18.63	21.6	3.6	608	23.4	66.8	29.2	7.33	26	4.54	23.49	29	1173	28	39.1	9.2	35.1	6.3	39.6	32.03	2771
2014	1	1	0	39.4	1	1	3190		2	0			34	127	6.4	3.6	10.6	158	49	26.4	53	0	1		21.1	20.5	4.84	21	15.49	20.1	3.16	349	20	60.85							960
2012	1	1	0	40.3	1	1	3050		2	0			30	81	5.7	3.3	10.8	171	60	27.3	67	0	1		23.3	23	5.58	24	18.59	24.2	4.18	619	23.5	72
2014	1	1	0	39.1	2	1	2830		2	0			32	123	6.2	3.9	11.5	163	61	25.6	67.5	0	1		22.3	23.2	5.63	22	16.48	21.6	3.6	484	21.5	74	24.5		22.3		21.33	25.2	858		36.3	8.76	36.2	6.5	36	29.3	2282
2014	1	1	0	37.5	1	1	2890		2	0			26	110	5.8	3.5	11.9	160	50	26.6	56.9	0	1		23	23.1	5.6	23.1	17.8	22.3	3.72	542	22.2	63	28.5	7.18	27.6	4.93	21.88	27.2	1104	27.5	40.3	9.45	37.6	6.74	38.3	31.1	2859
2014	1	1	0			1							29	137	6	3.3	11.7	160	46	27.1	55	0	0		22.6	22.3	5.41	22.6	17.46	21.6	3.6	499	21.6		27.3	6.87	26.5	4.71	22.91	28.3	1089	27	34.6	8.5	34.2	6.16	35.1	28.59	2168
2012	1	2	1	39.4	1	1	3100		2	0			33	102	6	3.6	10.5	165	42	25.5	53	0	0		21.5	22	5.25	22	16.57	21.2	3.42	437	21.5	57.2	25.3	6.3	26	4.53	19.87	25.2	804	25.1	37.2	8.86	36.4	6.54	38	30.74	2597
2012	1	4	2	38.3	2	2	3500		2	0			35	104	6	3.6	11.4	167	62	25.6	77	0	1		21.6	22.2	5.36	24	18.61	21.3	3.46	524	22.5	80	26.5	6.66	25.1	4.34	22.36	27.6	967	26.4	38.1	9.05	36.4	6.53	43.4	34.43	3115
2014	1	1	0	41	2	2	3470		2	0			35	67	6.7	3.5	11.8	163	48	26	56.5	0	1		22	21.1	5.01	22.5	17.4	22.5	3.81	481	21.4	62.7	24.2	5.96	25.5	4.45	20.48	25.6	786	24.4	33.6	8.32	37.2	6.65		33.23	2819
2014	1	1	0	39.3	1	2	3840		1	0			30	110	6	3.2	11.5	168	54	26.5	70.5	0	1		23.1	22.6	5.52	24.5	19.35	23.6	4.08	638	23.2	75	27.2	6.81	27.5	4.9	22.82	28.3	1103	27.1	40	9.38	37.4	6.71	39.4	31.8	2920
2012	1	2	1	38.6	1	2	3610		2	0			34	95	6.1	3.8	10.8	161	66	27.6	71	0	1		22.6	24.3	6.02	23.1	17.79	23.5	4.04	617	23.5	77.4	30	7.5	30.4	5.47	23.64	29.1	1368	29.2	38.4	9.13			41.3	33.11
2014	1	1	0	39.3	1	1	2660		0	0			35	134	6.9	3.9	12	161	52	27.1	57.15	0	1		22.5	23.3	5.7	22.1	16.71	21.2	3.44	487	21.5	60.3	27.6						923		35.2	8.57	34	6.09
2013	1	1	0	40.4	1	1	2960		2	0			35	78	6.5	3.5	10.4	161	49	26	55.05	1	1		21.1	20.3	4.74	21.3	15.99	21.5	3.57	388	20.3	62.7	26		28.1		21.62	27.1	945		34	8.36	36.6	6.57	35.2	28.75	2255
2013	1	2	1	38.6	2	2	3420		2	0			24	95	6.2	3.7	11.7	164	74	26.1	76	0	1											82	27.2	6.8	27.2	4.79	22.65	28.1	1073	27.2	37.6	8.93	36.1	6.48	42	33.5	2943
2013	1	5	0	38.3	2	1	3650		2	0			38	91	5.6	3.5	11.8	163	50	26.2	57.15	0	1		21.1	22	5.25	22.2	16.79	21.5	3.57	457	21.6	61.75	27.3	6.85	28.1	4.97	22.43	27.6	1094	27.2	36.4	8.78	38.3	6.85	38.5	31.3	2738
2012	1	2	1	39.6	1	1	3310		2	0			32	91	5.7	3.7	10.7	157	45	25.5	51	0	1		21	20.3	4.75	21	15.47	21.2	3.4	359	20.5	55.4									35.4	8.62	37.6	6.76	39.3	31.75	2730
2012	1	1	0	30.1	2	1	960	1	0	0			38	127	6.3	3.7	13.3	165	62	26.2	68	0	1		21.3	20.6	4.89	21.3	15.96	21.3	3.47	390	21.1	68	24.2	5.93	25.5	4.46	18.81	24.1	696	24.3	26.5	6.66	28	4.96	26.6	21.37	996
2013	1	2	1	39.2	2	2	2750		0	0			31	107	7.1	3.8	12.6	160	48	28.3	59	0	1		23	23.3	5.72	24.2	18.86	23.1	3.91	617	23.1	65	29		29		22.61	28.1	1204		33.4	8.28	33.5	6.05	33.6	27.61	1994
2014	1	1	0	39	2	2	3230		2	0			34	101	6.1	3.9	10.7	164	51	26.3	61.6	0	1		22.2	22.5	5.45	21.1	15.64	22.4	3.76	452	21.2	68.1							884
2012	1	2	1	40.4	1	2	3730		2	0			36	112	6.4	3.6	10	168	62	27	68	0	1		23	22.6	5.52	23.1	17.69	22.6	3.83	540	22.6	77	27.4	6.88	27.2	4.61	21.77	27.2	1032		37.6	8.93	36.3	6.52	40.1	32.25	2796
2013	1	2	1	39.2	1	2	2970		2	0			34	83	5.9	3.7	11.5	159	54	25.6	55	0	1		21.5	22	5.26	22.1	16.59	21.3	3.48	443	21.5	59.6	28	7.01	25.6	4.51	20.2	25.4	921	26	39.6	9.3	36.5	6.57	40.5	32.59	2954
2013	1	1	0	39.5	1	1	3150		2	0			32	119	6.4	3.7	11.2	163	56	27.4	64.5	0	1		23.3	22.4	5.47	24.1	18.73	24.3	4.19	616	23	71.5
2012	1	2	1	39.2	1	1	2490		0	0			35	111	5.7	3.2	11.6	173	56	28.6	63.5	0	1		24.5	24.5	6.1	24.1	18.7	25.1	4.36	700	23.6	66.5									38.3	9.1	41.5	7.2	36.3	29.6	2688
2014	1	1	0	38	1	2	2580		0	0			37	116	6.3	3.4	11.4	164	68	26.5	76	0	1		22.5	24.1	5.9	23.2	17.9	22.2	3.69	575	22.5	80	26.1		25		21.52	25.3	1026		37.1	8.84	37.2	6.65	37.2	30.17	2555
2014	1	2	1	38.4	1	2	3040		2	0			34	123	6.3	3.3	12	160	55	25	59.8	0	1		20.6	21.2	5.03	20.5	15.22	20.5	3.3	366	20.1	65.8	25	6.18	25.6	4.49	19.73	25.1	777	25	33	8.18	36.6	6.58	36.5	29.8	2337
2014	1	1	0	41.2	2	1	3290		2	0			35	133				157	52	26	55.75	1	1	1	21.4	21.2	5.07	21.4	16.08	21.1	3.41	404	20.5	62.4									37	8.84	36	6.44	38.1	30.92	2586
2013	1	3	1	37	1	1	2420		0	0			30	90	7	3.8	12	167	57			0	1		22.4	22.4	5.43	22.2	16.88	23.1	3.91	506	22.3	66									37.5	8.85	38.5	6.9	37.6	30.69	2607
2012	1	2	1	37.6	1	1	2830		2	0			39	106	6.1	3.6	11.8	162	53	27.1	59.7	0	1		22.1	22.1	5.32	22	16.55	21.2	3.44	444	21.5	63.95	28.2	7.07	27.5	4.91	21.16	26.4	1038		38.3	8.99	37.2	6.66	37.1	30.12	2590
2014	1	1	0	40.5	2	2	4290		1	1			24	91	6.4	3.6	12.9	155	48	25.6	52.5	0	1		22.1	22	5.26	22.3	16.97	22	3.64	470	21.4	63.5
2013	1	3	1	38.32	2	1	3290		2	0			35	112	6	3.9	12.3	173	75	26	81	0	1		22	22.2	5.36	22.3	16.97	21.3	3.49	466	22	84	26.5	6.68	26.1	4.58	20.81	26.1	914	26	35.5	8.64	36.3	6.51	38.1	30.9	2554
2013	1	2	1	39	1	1	3450		2	0			30	134	6	3.6	11.3	168	63	25.3	70	0	0											78	26.1	6.5	25.3	4.39	19.73	25.1	807	25.3	35.4	8.63	35.1	6.3	36	29.3	2311
2012	1	2	0		2	1							35					166	56			0	1		22.5	23	5.55	22.5	17.35	22.5	3.8	526	22.5
2013	1	2	1	38.2	1	1	2810		2	0			37	92	5.9	3.8	11.6	159	46	26.1	53.8	0	1		22.1	21.3	5.11	22.3	17.03	22.2	3.69	464	22	58.9	25.6	6.43	27.5	4.91	21.77	27.2	983	26.3	34.2	8.4	35.6	6.42	37	30.04	2372
2012	1	1	0			1							32	100	6.7	3.8	9.9	169	53	27.2	69.5	0	1		23.2	23.4	5.73	23.3	18.06	24.6	4.29	621	23.1		26	6.47	28.3	5.02	22.22	27.5	1033	26.6
2013	1	2	0	37.6	2	2	2400		0	0			35	94	6.4	4	11.4	163	55	26.4	63.5	1	1	1	22.4	24.1	5.89	22.5	17.39	22.3	3.73	557	23	70	28.5		26.3		21.71	27.1	1053		37.6	8.94	34.3	6.17	38	30.69	2507
2012	1	3	1	38.6	1	2	3060		2	0			29	110	5.3	3.6	10.2	164	49	26.5	56.4	0	1		22.5	23.5	5.81	22	16.55	21.5	3.57	503	22.3	62.1	27.3	6.07	27.2	4.79	19.48	24.6	897		38.4	9.15	37.3	6.67	40	32.16	2892
2014	1	3	1	40.3	1	2	3980		1	0			34	107	5.5	3.7	10.9	164	59	26.5	66.9	0	1		22.5	23.4	5.77	22.4	17.24	23.2	3.97	560	22.3	71.6	29.1	7.3	27.4	4.88	21.92	27.3	1119	27.4	38.4	9.13	37.6	6.75	37.2	30.17	2656
2014	1	1	0	40	1	2	3240		2	0			31	78	6	3.9	11.4	156	43	26.1	50.5	0	1		22.2	22.1	5.3	22.6	17.56	21.3	3.49	482	21.4	56
2013	1	2	1	37.5	2	2	3680		1	0			39	56				160	55	25.6	62.5	0	1		21	21.4	5.13	22.3	16.98	21.1	3.41	439	21.1	66.5	27.2	6.8	27.5	4.89	22.77	28.2	1097	27	38.3	9	38.5	6.9	38.5	31.28	2804
2012	1	1	0	40.5	1	2	3460		2	0			27	131	5.7	3.7	10.4	167	57	25.5	66	0	1		21.5	23	5.55	22.5	17.38	22.1	3.65	514	22.4	74.6
2012	1	1	0	39.3	1	2	3500		2	0			27	126	6	3.7	11.9	159.5	56.6	26.3	62	0	0		21	21.1	4.98	22.6	17.55	20.5	3.29	436	21.5	68	27.2	6.81	27	4.74	21.18	26.4	976		38	9.02	35.6	6.43	38.6	31.43	2690
2014	1	2	0			2							32	82	5.8	3.7	12.8	154	52.3	25.1	58	0	0		21.3	22.2	5.34	22.4	17.18	20.5	3.3	455	21.2		26.1	6.5	25	4.32	19.66	25	794	25.1
2013	1	1	0	39.4	1	1	3250		2	0			27	100	6	3.8	11.2	168	56	26.6	65.7	0	1		21.6	22.2	5.37	22.5	17.37	23.2	3.95	523	22.5	70.7	28.1	7.03	28	4.96	23.07	28.4	1164	27.5	38.3	9.11	39.1	6.97	40.6	32.75	3051
2014	1	2	1	40.6	1	1	3190		2	0			32	120	6.3	3.6	11	162	49	27.4	57.5	0	1		22.1	21.6	5.19	21.5	16.26	22.4	3.75	447	21.2	61.8	26.3		27.5		22.57	28.1	1054		34.4	8.46	37.5	6.72	36.5	29.84	2443
2014	1	1	0	38.5	1	1	2940		2	0			28	138	6.8	3.7	11.9	160	49	26.4	58	0	1		22.4	22.4	5.46	22.5	17.39	22.6	3.82	521	22.1	66
2012	1	3	2	39	1	1	3360		2	0			30	121	6.2	3.5	10.3	160	52	26.2	61.4	0	1		22.2	21.2	5.05	23.2	17.87	22.5	3.79	501	22.3	67	25.6	6.42	27.3	4.82	22.28	27.5	1001	26.4	37.2	8.87	37.5	6.73	38.6	31.42	2740
2014	1	2	1	38.4	2	2	3520		2	0			34	137	6.2	3.7	11.9	166	56	25.5	63.75	0	0		21.4	21.6	5.2	22.5	17.28	22.2	3.69	481	21.4	69	26.2	6.54	26.4	4.67	21.08	26.4	921	26.1	40.1	9.42	37.3	6.68	37	29.97	2694
2013	1	1	0	38.4	1	1	3020		2	0			35	91	5.7	3.3	12.4	172	59	26.3	70	0	1		21.1	20.5	4.86	21.3	16.05	21.6	3.61	402	21.2	75	25.4	6.37	26.4	4.67	21.14	26.4	903	25.6	38	9.01	40.3	7.1	38.3	31.1	2842
2013	1	3	1	40.2	1	1	3580		2	0			36	115	6.1	3.6	9.2	157	42	26.2	47.5	0	1		22.3	23.2	5.65	23.6	18.48	22.2	3.71	573	23.2	53.2	24.1		27.4		23.38	28.1	1094		33.4	8.26	35.2	6.33	37.4	30.39	2359
2014	1	1	0			2							35	83	6.5	3.7	10	155	55	25.2	53.4	1	1	1	21.2	19.2	4.39	21.4	16.11	22.1	3.66	375	20.2
2012	1	2	1	37.6	1	2	3160		2	0			32	89	6.1	3.5	11.5	166	62	26.6	72	0	1		22.2	22.1	5.3	22.4	17.12	22.6	3.82	495	21.6	76.7	27.2	6.8	27.6	4.9	21.5	27	1025	27.1	39.6	9.32	37.6	6.74	37.3	30.25	2717
2013	1	1	0	38.1	1	2	2940		2	0			26	121	5.9	3.9	11.8	164	50	25.4	56	0	1		21.3	21.2	5.07	21.1	15.73	20.2	3.18	375	20.6	62.6	24.1		24.3		20.51	25.6	753		36.5	8.8	36	6.46	39.4	31.81	2690
2014	1	1	0	38.3	2	2	3270		2	0			36	102	5.8	3.5	11.8	167	60	25.5	63.4	1	1	1	21.4	21.2	5.06	22.6	17.45	21.6	3.59	467	21.3	72	25	6.17	27.5	4.9	21.76	27.2	947	26.3	32.4	8.07	38.3	6.86	39.1	31.59	2615
2012	1	1	0	39.1	1	2	3270		2	0			27	118	6.4	3.7	10.1	160	50	28.2	58	0	1		22.5	24.1	5.9	23.5	18.26	22.5	3.8	600	23.3	64.5	31.1	7.77	29.2	5.2	24.56	30.1	1455		39.1	9.21	38.3	6.85	43.2	34.36	3262
2012	1	1	0	39.5	1	1	2370		0	0			30	104	5.9	3.9	11.2	160	55	26	62.5	0	1		21.2	21.3	5.11	22	16.57	21.2	3.39	422	21.3	67	24.5	6.08	26.3	4.62	20.61	26	829	25.2	37.2	8.86	39.2	6.98	37.5	30.5	2693
2014	1	1	0	36.4	2	1	2700		2	0			39	131	6.3	3.7	10.8	170	53	27.2	63	1	1	1	20.6	22.1	5.29	21.5	16.26	21.4	3.54	439	21.1	65	28.2	7.08	28.6	5.13	22.1	27.4	1130	27.5	38.2	9.08	37.3	6.67	37.4	30.38	2649
2013	1	3	0	40.4	1	1	2910		0	0			34	119	6.5	3.9	11.3	154	52	27	56.75	1	1	1	22.4	21.5	5.15	22.5	17.25	22.2	3.69	476	22.1	57.95	26.3	6.58	27.4	4.87	22.16	27.4	1022	27	36.6	8.82	39.1	6.96	38.2	30.97	2736
2014	1	1	0	40.3	2	2	3450		2	0			30	91	5.8	3.7	12.3	164	47	25.2	54.5	0	1		20.2	21.2	5.04	20.6	15.39	19.6	3.08	356	20.1	61.8	26	6.47	27.1	4.78	21.78	27.2	970	26.4	39.5	9.28	39.5	7.04	40.1	32.17	3042
2012	1	2	0	38.3	2	1	3240		2	0			37	113	6.8	3.8	11.7	163	57	26.4	68.2	1	1		22.3	22.3	5.38	23	17.57	21.3	3.5	491	22.1	74
2014	1	1	0	38	1	2	3080		2	0			35	113	6.4	3.7	10.9	160	51	26.4	59.5	1	1	1	22.3	22.4	5.43	23.4	18.12	22	3.62	528	22.1	65	27.6	6.97	26.4	4.67	22.37	27.6	1063	27.3	39.6	9.35	36.2	6.51	41.1	32.94	2992
2012	1	5	2	37.4	1	1	3110		2	0			34	128	6.5	3.9	12.3	159	67	25.5	71.2	0	1		21.5	20.5	4.84	21.4	16.12	21.1	3.37	384	20.3	74.8									35.1	8.5	39	6.9	39.4	31.8	2775
2012	1	3	2	40	1	2	3190		2	0			35	95	6.2	3.4	11.4	168	57	26	63	0	1		22	20.5	4.84	21.2	15.79	22.2	3.71	399	21.1	69.5
2013	1	3	1	40.1	1	1	3360		2	0			34	128	6.6	3.9	11.9	162	44	25.4	48.2	0	1		21.6	21	4.96	22.1	16.6	22	3.64	431	21.4	52.9	25.5		26.1		18.98	24.3	775		38	9.06	37.3	6.67	37.4	30.43	2690
2014	1	3	2	40.4	1	1	3520		2	0			38	103	6.1	3.8	11.7	161	52	27.6	59.6	0	1		23.6	25.2	6.26	24.2	18.84	24	4.1	699	23.6	65.25	29.3		27.4		24.66	30.2	857		39.6	9.3	42	7.22	44	36.29	3712
2014	1	2	1	39	2	2	3200		2	0			34	88	6.3	3.6	11.5	153	54	26.2	61	0	0		21.6	21.2	5.03	22.5	17.39	21.4	3.52	456	21.2	69.6	26	6.48	26.4	4.68	21.76	27.2	956	26.3	36.4	8.79	38	6.78	39.6	32.03	2814
2014	1	1	0	37.4	1	1	3210		2	0			30	117	6.2	3.8	13.1	163	62	25.2	68.75	0	1		21.1	20.4	4.78	22.5	17.35	20.6	3.32	417	20.6	76.8	25.6		27.3		19.9	25.2	861		38.1	8.35	34	6.1	34.5	28.34	2093
2012	1	1	0	40.2	1	2	3340		2	0			29	110	6.5	3.5	11.5	156	45.5	26.3	50.5	0	1		22.2	22.5	5.5	23.4	18.13	22.4	3.76	549	23	55.5	27.4	6.88	26.4	4.65	22.97	28.4	1084	27.1	38.4	9.14	38.3	6.86	38.6	31.42	2849
2013	1	3	0	41	1	2	3010		2	0			34	79	6.5	4		156	54	25.3	60.4	0	1		21.3	22.4	5.46	21.4	16.1	19.3	2.96	404	21.2	63.2	26.2	6.54	25	4.34	20.4	25.5	839	25.3	39.6	9.34	37.5	6.74	38.1	30.84	2795
2013	1	1	0	41.2	2	2	3850		2	0			31	146	5.8	3.6	12.7	162	55	28.5	66	0	0											73	30.3		27.4		24.2	28.3	1142		39.6	9.35	38.6	6.92	42.2	33.76	3244
2014	1	1	0	40.6	1	1	3310		2	0			36	102	5.6	3.6	11.1	155	50	26.5	60.5	1	1	1	22.5	22.2	5.35	24.5	19.32	23.2	3.93	604	23	64.6	28.1						1046		39.5	9.28	39.1	6.96	40.2	32.38	3043
2013	1	1	0	37.6	1	2	2590		2	0			38	107	7	4.1	11.1	156	46.5	27.3	51.35	1	1		22.3	22.6	5.53	23.6	18.52	22.1	3.66	558	23	54.5	28.6	7.22	26.4	4.65	22.07	27.4	1082	27.1	35.3	8.59	33.5	6.04	35.4	29.01	2204
2014	1	1	0	38.1	2	2	2910		2	0			28	94	5.8	3.7	12.3	166	58	26.1	71	0	1		21.1	20.4	4.8	20.3	14.97	20	3.12	328	19.5	80	26.1	6.52	25.1	4.34	20.35	25.5	836	25	37.5	8.92	37.3	6.69	38.4	31.2	2711
2012	1	1	0	32.6	2	1	1840	1	2	0			33	88	6.4	3.6	10.8	158	54	26.4	62.9	1	1		22.4	21.5	5.18	22.6	17.56	22.2	3.69	490	21.5	65	27	6.74	26.4	4.65	22.65	28.1	1043	26.6	32.5	8.1	32.6	5.9	33	29.9	1851
2012	1	3	2	40.1	1	2	3960		1	0			36	130	6	3.5	11.7	161	84	26.1	85.7	0	1		21.5	21.4	5.12	21.5	16.31	22.4	3.77	444	21.5	90.1	26.3	6.58	28	4.95	22.03	27.3	1026	26.6	39	9.19	38.5	6.9	39.3	31.71	2912
2013	1	1	0	39.5	2	2	3310		2	0			34	105			10.7	167	54	26	66	0	1		21.6	21.6	5.19	21.5	16.19	21.4	3.53	427	21.4	74	26	6.44	27.5	4.9	21	26.3			34.6	8.49	37.6	6.74	34.5	28.25	2268
2014	1	1	0	38	1	1	2670		2	0			34	126	5.8	3.4	11.1	161	48	27.2	51.7	0	1		22	22.3	5.39	21	15.51	21.6	3.61	428	21	55.3	27.4	6.89	28.5	5.09	21.92	27.3	1084	27.4	35.2	8.57	33.4	6.02	34.2	28.04	2093
2013	1	2	0	40.4	1	2	3340		2	0			38	126	5.8	3.5	11.1	160	56	27.5	64.5	0	1		22.4	22.1	5.31	23	17.63	22.5	3.81	515	22.4	68	27.3	6.87	30	5.35	22.69	28.2	1173	27.5	34.5	8.47	38.6	6.93	37.6	30.62	2598
2013	1	3	1	38.5	1	1	3160		2	0			37	137	5.7	3.5	12.3	161	54	27.3	63.3	0	1		23.3	22.4	5.43	24.6	19.55	23.1	3.92	621	23.5	71.65	27.3	6.84	28.2	5.01	23.14	28.5	1148	27.6	34.5	8.48	37.1	6.62	39.3	31.71	2649
2013	1	3	1			1							32	119				161	64	26.1	68.2	0	0		21	21.1	5.01	21.3	15.93	22	3.63	411	21.2	68.5	25.1	6.19	27.1	4.78	21.3	26.5	904	26	37.1	8.85	37.1	6.63	37.5	30.54	2597
2014	1	3	1	39.2	1	1	3910		1	0			35	132	6	3.5	11.8	168	74	27.3	79	0	0		23.1	24.4	6.04	24.5	19.33	23.3	4.01	685	23.5		27.1		28		23.38	27.2	1148
2012	1	1	0	36.6	1	1	2500		2	0			34	110	6.1	4	12.5	158	44.3	27.5	55.2	0	1		23.5	24.4	6.05	23.3	18.02	23	3.87	614	23.4	61	28	7	26.4	4.68	20.78	26.1	973	26.3	38	8.95	35.5	6.4	36.4	29.71	2464
2013	1	1	0	39.4	1	1	3000		2	0			32	99	7	3.6	10.8	170	48	26	59.7	1	1		22.5	23.4	5.75	24	18.66	23.2	3.97	618	23.1	67.1	26.5	6.67	26.3	4.64	20.09	25.4	879	25.5	38.5	9.16	40.2	7.09	38.5	31.25	2899
2014	1	1	0	38.5	2	1	3160		2	0			33	93	5.9	3.8	11.8	163	50	26	66.5	0	0		21	20.5	4.84	21.2	15.91	20.6	3.33	374	20.2	74	26.6	6.71	26	4.55	21.75	27.2	969	26.5
2014	1	2	1	38.2	2	2	3090		2	0			34	133	6.2	3.5	12.1	156	55	26.4	62.3	0	1		22.6	23.2	5.67	24.4	19.23	23.2	3.96	634	23.2	68	26.3	6.61	27.2	4.8	22.66	28.1	1049	27.1	38.5	9.18	38.3	6.84	41.2	33.01	3063
2012	1	1	0	29.3	2	2	1120	1					35	113	5.8	3.4	10.4	162	48	26.2	57.2	0	1		22.4	24.2	5.96	23.6	18.46	23	3.88	623	23.5	57.85
2013	1	1	0	38.4	1	1	3110		2	0			32	115	6.5	4	10.2	168	67	26.2	72.4	1	1	1	21.6	22.3	5.39	23.5	18.33	23.3	3.98	569	23.1	80.6	27.1		28		21.58	27	1071		37.6	8.93	38.6	6.91	37.6	30.57	2699
2013	1	1	0	38	1	2	2920		2	0			34	73	6.9	3.8						1	1	1	22.1	23.6	5.82	22.5	17.32	22.3	3.73	547	23
2012	1	2	0	41	2	1	2880		2	0			31	96				160	45	25.6	59.8	0	1		22	21.1	4.99	22	16.45	21.3	3.48	415	21.3	65
2013	1	1	0	37.2	2	1	3540		1	0			30	88	6.6	3.9	11.1	160	50	25.6	57.1	0	1		21.1	22.3	5.39	22.2	16.82	22.3	3.72	483	21.5	62.2	27.3	6.84	28.2	4.99	22.5	28	1101	27.3	37.3	8.89	37	6.61	36.6	29.91	2526
2013	1	1	0	38.4	1	1	2670		0	0			32	125	6.5	3.5	11	165	45	27.1	54.5	0	1		22.1	22.4	5.44	22.6	17.54	23.3	3.98	540	22.6	59.5	28.4	7.14	26.4	4.68	22.41	27.6	1095	27.2	38.1	9.03	38.1	6.81	37.4	30.41	2677
2013	1	1	0	39.6	1	1	3040		2	0			28	92	6.4	3.6	11.4	165	65	25.4	73.3	0	1		21.6	20.3	4.73	21.2	15.75	21.3	3.51	374	20.6	85	25	6.15	26.3	4.64	19.87	25.2	798	25.1	38.2	9.08	40.2	7.09	37.5	30.53	2785
2013	1	1	0	41.2	2	2	3710		2	0			29	111	6.5	3.9	11	166	57	29		0	0											73.9
2013	1	1	0	38.2	1	2	3250		2	0			28				11	162	53			0	1		22.4	24.2	5.93	23.6	18.49	22.6	3.83	616	23		29.6
2013	1	1	0	40.5	1	1	3130		2	0			35	129	6.3	3.7	11.5	155	52	26.6	62	0	1		22.3	22.5	5.51	23.6	18.45	22.3	3.74	561	23.1	63	27.3	6.86	28.3	5.04	23.03	28.4	1147	28.1	35.1	8.54	36.4	6.53	36.2	29.54	2376
2013	1	2	0	41	1	1	3450		2	0			29	116	6.1	3.8	11.2	169	55	27.4	61.35	0	1		22.2	22	5.26	21.6	16.43	22.6	3.83	466	22	65.3	29.3		27.6		24.83	30.4	1342		40.2	9.43	39.1	6.96	40.2	32.27	3072
2013	1	1	0	38.3	1	2	3190		2	0			24	122	7	3.8	12.1	163	45	25.6	51.7	0	0		21.5	21.6	5.22	22.4	17.24	21.4	3.53	467	22	60	25.4	6.34	25.6	4.51	22.27	27.5	944	26.2	41.3	9.64	40.3	7.11	38.6	31.42	3064
2012	1	1	0										26	101	6.3	3.7	12.4	150	39	25.6	45.25	0	0		22.3	22.4	5.44	22.2	16.75	22.6	3.82	494	22.1		26.5	6.65	25.5	4.46	22.46	28	1041		37.2	8.87	38.6	6.92	38.5	31.39	2780
2014	1	1	0	39.1	1	1	2700		0	0			34	112	6.5	3.9	11.2	162	49	25.5	53.7	1	1		21.5	21.5	5.18	21.4	16.13	21.3	3.48	420	20.6	57.5	25.1	6.22	26.4	4.65	20.32	25.5	833	25.4	38.3	9.12	38.2	6.82	37.3	30.27	2687
2013	1	2	1	38.1	2	1	2600		0	0			32	91	6.9	3.8	11.7	170	52	26.4	59	0	0		22	22.1	5.32	22.2	16.77	21.4	3.53	459	21.3	65									33.3	8.24	35.4	6.38	33.6	27.57	2052
2014	1	2	1	38.6	2	1	3080		2	0			32	104	5.7	3.5	12.7	163	61	25.1	64.5	1	1	1	21.1	22	5.24	21.2	15.89	20.6	3.33	407	21.1	70	26.2	6.53	25.3	4.4	21.11	26.4	886	25.6	38.4	9.15	37.2	6.66	37.4	30.42	2669
2014	1	1	0	39.1	1	1	2980		2	0			32	87	6.4	3.7	12.4	165	52	25.1	60.1	0	0		20.3	20.5	4.87	21.2	15.79	19.5	3.04	251	20	65.5	26.3		26.2		20.6	26	895		38.4	9.15	36.6	6.58	38.5	31.3	2754
2014	1	1	0	37.6	2	1	3080		2	0			40	116	6.2	3.8	11	157	52	27.1	61	1	1	1	23.1	24.2	5.97	25.4	20.11	24.6	4.3	749	24.2	65	28.5	7.18	29.5	5.29	23	28.4	1236	28	37.2	8.87	38.3	6.85	39	31.45	2779
2013	1	3	0	36	1	2	3070		2	0			34	121	6.1	3.6	11.9	165	50	26.4	54	0	1		22.4	24.1	5.89	24.2	18.89	22	3.62	606	23.4	60	29.1	7.31	29.3	5.24	23.57	29.1	1292	28.5
2014	1	2	1	36.6	1	1	2610		2	0			39	121	5.8	3.7	12.3	159	49.9	27.3	54.8	0	0		23.5	23.3	5.68	24	18.64	23.3	3.98	611	23	58.5	27.2		26.6		22.31	26.1	1150		34.1	8.37	34	6.1	37.3	30.31	2309
2014	1	1	0	41.4	2	1	3840		2	0			34	119	5.9	3.7	9.9	168	60	25.5	68	1	1		21.4	21.6	5.22	22.1	16.69	21.6	3.59	452	21.2	73.5	24.6		27		22.42	27.6	963		36.4	8.78	39.5	7.03		33.23	3054
2013	1	2	1	38.2	1	1	2750		2	0			35	98	6.8	3.7	11.3	158	47	24.1	52.4	0	0		24.1	24.2	5.93	23.4	18.21	24.2	4.17	638	23.2	59.9	24.2	5.93	24.2	4.17	18.21	23.4	638	23.2	35.6	8.67	38.4	6.89	37.5	30.55	2627
2012	1	5	1	36.4	1	2	3200		2	0			40	121				170	53	27	60.5	0	1		23	24.2	5.93	24.4	19.23	22.4	3.76	640	23.6	61	27.5	6.92	26.1	4.55	22.49	28	1045	27	37.2	8.87	35.6	6.42	42.1	33.62	2925
2012	1	2	1	38.6	1	2	3780		1	0			31	96	5.8	3.3	11.2	163	45	25.6	51	0	1		21.6	23.3	5.7	22.6	17.43	22	3.62	528	22.5	57	26.2	6.55	25.4	4.44	22.12	27.4	952	26.2	42	9.75	38.6	6.92	40.4	32.49	3186
2013	1	1	0	29.5	2	2	1310	1					46	111	5.9	3.4	9.1	150	55	25.5	67	0	1		21.6	23.2	5.66	22.2	16.77	22	3.64	501	21.6	75	26.5	6.66	27.1	4.78	22.2	27.5	1024	27
2014	1	1	0	40.3	2	2	3620		2	0			39	99	5.6	3.8	10.9	158	59	26.6	63.85	1	1	1	22.1	22	5.26	21.4	16.11	21.5	3.56	433	21	68	26.2		24.5		21.61	25.4	1030		38	9.02	35.3	6.34	38.6	31.36	2657
2012	1	2	1	38.5	2	1	2940		2	0			34	115	6.2	3.7	11.8	161	49	27.1	54.4	0	0		22.1	22.3	5.38	22.3	16.96	21.2	3.43	463	22	58.5
2012	1	1	0	39.6	1	1	3150		2	0			33	135	5.9	3.7	11.7	161	46	26.1	55.7	1	1		22.1	23.3	5.72	22.6	17.42	23.1	3.91	556	22.3	59.6	27.6	6.95	27.2	4.79	22.2	27.5	1067	27.1	40.4	9.48	39.1	6.95	38.4	31.19	2940
2014	1	1	0	40.2	1	2	2960		2	0			31	135	6.2	3.8	10.8	175	61	26.5	67	0	1		22.1	22.2	5.37	21.5	16.27	22.4	3.75	463	21.3	69.3	28	6.99	28.3	5.03	21.42	26.6	1058	27.1	38.1	9.05	38.5	6.89	38.4	31.24	2810
2012	1	1	0	38.4	1	2	3090		2	0			34	135	6	3.6	12.3	162	58	26.6	67.8	1	1	1	22.4	24.1	5.92	23.4	18.13	22.5	3.81	598	23.3	72.5	29.2	7.33	26.5	4.71	22.98	28.4	1168		39.2	9.24	37.3	6.67	40.4	32.47	2955
2014	1	3	2	39.3	1	2	3510		2	0			36	117	5.6	3.1	10.8	166	65	26.2	77	0	1		21.1	22.4	5.44	23.4	18.15	21.2	3.46	514	22	79	28.3	7.1	27.3	4.84	23.3	27.6	1107	27.5	38	9.01	37.2	6.65		33.25	2989
2014	1	1	0	39.5	1	2	3170		2	0			35	114	5.9	3.7	12.8	163	57	25.5	64.1	0	1		21.5	22.4	5.43	22.3	16.92	21.3	3.48	470	21.4	70	26.2		26.5		21.75	27.1	970		37.6	8.94	38.1	6.8	36.2	29.45	2534
2012	1	1	0	37.3	2	2	2420		0	0			32	102	6.2	3.8	12.4	153	49	26.1	56	0	1		22	22.5	5.51	22.1	16.68	20.6	3.32	456	21.6	61
2014	1	1	0	39.1	1	1	2870		2	0			31	90	7.1	3.9	11.3	175	59	25.2	65	0	0		21.2	20.6	4.92	21.1	15.64	21.5	3.57	389	20.4	70.5	24.5	6.09	26.1	4.58	18.89	24.2	732	24.4	37	8.83	41.5	7.2	39.1	31.56	2888
2012	1	1	0	39.6	1	2	3130		2	0			31	107	5.5	3.7	11.3	166	50	27.5	56	0	0		23.1	22.1	5.28	23.2	17.86	22.5	3.8	521	22.5	61	27.4	6.9	29.2	5.19	22.15	27.4	1115	27.6	37.5	8.92	38.3	6.86	39.5	31.88	2850
2014	1	2	1	39.2	2	1	3510		2	0			39	99	6.1	3.6	8.9	160	57	27.1	66	0	1		23.1	23.1	5.6	23.2	17.86	23.2	3.94	565	22.4	72	27.4		28.2		23.5	29.1	1171		38.2	8.98	37.2	6.66	39.3	31.72	2785
2012	1	1	0			1							29					168	59			0	0		21.6	21.1	4.99	21.6	16.39	22.1	3.67	429	21.4
2013	1	1	0	38.2	1	2	3000		2	0			37	83	6	3.4	11.2	168	56	26	63	0	1		21.5	21.2	5.07	23	17.61	21.6	3.59	473	21.4	68.5	26.1	6.52	26.1	4.58	20.7	26.1	886	25.3	36.1	8.72	36.1	6.48	37	29.95	2453
2012	1	3	1	35.3	1	2	2350		2	0			33					160	47			0	1		23.3	23	5.57	24.5	19.32	22.4	3.75	605	23.4	55
2014	1	2	1	38.6	1	1	3540		2	0			40	120	6.8	3.5	9.6	158	52	25.3	56.55	1	1	1	21.3	22.2	5.34	23.6	18.45	22.2	3.69	540	22.2	62.15	24.5		24.2		22.1	26	985		38.1	9.03	37.5	6.72	41.1	32.95	2977
2014	1	1	0	40.6	1	2	3220		2	0			35	127	5.8	3.4	10	165	55.5	26.6	63.5	1	1	1	22.2	23.4	5.73	23	17.58	22.6	3.84	557	22.3	69.05	26.5		26.5		23.2	28.6	1107		38.1	8.96	35	6.27	37	29.98	2460
2013	1	1	0			1							30	107	6.2	3.8	10.5	161	57	26	67.8	0	1		22.1	22.2	5.36	22.3	17.07	22.4	3.75	493	21.5		26.3	6.65	25.5	4.47	20.94	26.3	903	25.4
2014	1	1	0	39.4	1	2	3460		2	0			27	102	6.1	3.8	10.9	159	48	26.1	57.7	0	1		21	21.2	5.07	21.6	16.34	20.3	3.23	398	20.4	66.2	27	6.72	27	4.76	20.77	26.1	941	26.3	36.1	8.72	36.2	6.51	38.2	30.99	2585
2014	1	2	1	38.5	2	1	3010		2	0			39	116				163	65	24.6	65.5	1	1	1	20.5	21.1	4.98	21.2	15.78	20.3	3.22	373	20.2	72
2013	1	2	0	39.3	2	1	3210		2	0			37	131			12.4	154	53	26.5	60.65	0	1		22.5	22.5	5.48	22.6	17.52	23.3	3.99	544	22.6	64.2			28.3		21.53	27	1045		39.2	9.23	41.2	7.17	37.5	30.5	2841
2013	1	1	0	41.1	1	2	3540		2	0			30	89	6.8	3.6	12.5	155	47	27.2	59.5	0	1		21.6	21.3	5.1	22.1	16.74	22	3.64	448	21.2	68.8	27.2	6.81	27.5	4.91	22.17	27.4	1062	26.5	37.4	8.89	37.3	6.67	38.4	31.24	2704
2013	1	2	1			1							33	81	6.2	3.6	12.5	163	47	25.5	53	0	0		21.2	20.2	4.69	22.1	16.64	21.2	3.43	395	20.4		20.2	4.69	21.2	3.43	16.64	22.1	495	20.4
2013	1	2	1	37.5	2	2	3330		2	0			37	139	6.8	4.1	11.9	160	59	26	64	1	1		24.6	25.1	6.21	26.2	20.9	26.1	4.57	855	25.1	67.8
2013	1	2	1			2							33	118	6.2	3.7	12.6	151	47	26.5	55.8	0	1		22.2	21.5	5.15	22.3	16.97	20.5	3.29	430	21.4		26		26.2		28.66	26	876
2012	1	1	0	40.2	1	2	3290		2	0			29	110	5.6	3.8	10.9	161	50	27	61	0	0											65.1	28.3	7.23	27.6	4.92	22.11	27.4	1126	27.3	39.5	9.28	39.2	6.98	38.2	31.02	2869
2014	1	1	0	39.1	1	1	3200		2	0			41	116	6.6	3.9	12.1	173	77	25.4	84	1	1		22.3	22.3	5.41	22.4	17.11	22.2	3.71	495	21.6	90.5	23.5	5.78	25.1	4.36	21.96	27.3	837	25.4	36	8.7	35.6	6.41	35.3	28.91	2314
2012	1	1	0	39	1	2	3190		2	0			30	113	6.3	3.9	11.3	159	44	26.6	54	0	0		22.2	23.6	5.84	24.2	18.93	22.1	3.66	607	23	57.4							1100
2012	1	4	0	40.6	1	2	3310		2	0			38	131	5.2	3.4	9.4	165	50	27.1	52.65	1	1		23.5	23	5.57	23.3	17.99	22.6	3.84	558	23	55.4	27.3	6.86	27.4	4.88	21.94	27.3	1050	27	37.6	8.94	35.5	6.41	36	29.34	2419
2013	1	1	0	38.5	1	1	3240		2	0			37	133	5.8	3.3	11	158	53	27.2	62	0	1		22.2	22.4	5.47	23.6	18.53	21.2	3.46	532	22.1	69	28.3	7.11	28	4.94	24.18	29.5	1251	28.1	37.6	8.94	36	6.46	39.2	31.64	2703
2014	1	1	0	38.4	1	2	3050		2	0			36	135	6.2	3.9	11	170	60.5	25.6	62.4	0	1		22.1	22.1	5.3	23.3	18.07	21.3	3.51	503	21.6	67.8
2012	1	2	0	40.4	1	1	2880		0	0			29	90	6.6	3.7	11	168.5	52	25.3	56	0	1		21.6	21.1	4.98	22.3	16.95	21.5	3.55	438	21.5	59.25									37	8.84	39.4	7.02	37.6	30.63	2715
2013	1	2	1	38.4	1	2	2710		2	0			33	60	6.8	3.6	11.1	160	48	27	58	0	1		22.5	23.6	5.83	23.5	18.26	22.4	3.76	588	23.3	66	27.6		26.4		22.62	28.1	1076		38.2	8.98	37.1	6.63	38.1	30.83	2665
2014	1	1	0	38.6	1	1	3220		2	0			28	101	6.3	3.8	9.4	163	61	26.4	63.7	0	0		21.4	22.5	5.48	22.5	17.28	21.2	3.43	483	21.5	67	28.2	7.08	26.3	4.63	21.86	27.2	1043	26.5	38.1	9.05	35.5	6.41	38.3	31.1	2653
2012	1	2	1	39.4	1	2	3200		2	0			33	93	5.8	3.4	10.9	156	46	24.5	52.5	0	1		20.6	21.6	5.21	21.3	16.03	20.4	3.26	403	20.5	58.5	24.5	6.11	24.1	4.14	20.47	25.6	764	24.6	38.3	9.11	38.2	6.82	39.5	31.89	2887
2013	1	3	1	38.3	2	1	3320		2	0			33	126	6.4	4.2	11.8	166	74	25.4	78	1	1											82	25.3	6.26	26.4	4.66	20.2	25.4	836	25.3	36.4	8.78	38.6	6.91	38.2	30.94	2708
2012	1	3	0	40	1	2	3160		2	0			31	100				156	46	26.4	53.5	0	1		23.4	23.4	5.74	23.6	18.45	23.5	4.04	615	23.4	58.2	28	7.01	26.4	4.68	22.35	27.6	1070	27.1	38	9	34.5	6.25	36.5	29.82	2448
2012	1	2	0										35	85	6.9	4	11.4	162	41	24.4	46.5	0	0												24.6	6.12	23.4	4.03	20.66	26	761	25
2014	1	1	0	36.3	1	1	2680		2	0			35	130	5.7	3.4	10.8	157	60	27	61.5	0	1		23.2	23.4	5.74	23.5	18.34	23.2	3.97	603	23	65	25.4		26.6		21.3	27.2	1151		37.3	8.87	38.1	6.78	38.5	31.23	2730
2013	1	1	0	40.5	1	2	3710		2	0			32	111	6.2	3.8	12.8	164	53	27.3	63	1	1	1	23.4	24.3	5.98	24.4	19.17	23.4	4.03	673	24.2	70.2	29.2	7.32	29.1	5.18	23.17	28.5	1254	28.4		9.15	39.6	7.05	38.2	30.98	2848
2013	1	2	0			1							32	91	6.1	3.8	11.1	163	50	26.2	56.65	0	1		22.4	22.2	5.35	22.5	17.26	22.4	3.76	500	21.6
2013	1	1	0	39.3	2	2	3120		2	0			36	121	6.2	3.6	12.9	168	58	26.4	70.5	0	0											76.1	27.1	6.77	27.4	4.86	22.18	27.4	1048	27.1	39.6	9.33	44	7.43	39	31.5	3079
2014	1	1	0	37.2	1	2	3270		2	0			31	134	6.3	3.6	10.3	168.8	57	26.3	69.1	0	1		22.2	23.1	5.59	24.5	19.36	22.6	3.84	619	23.1	76.4							1172
2012	1	1	0	37.1	1	1	2450		2	0			29	85	5.9	3.7	11.8	163	49	26	53.3	0	1		21.6	21.5	5.18	21.4	16.16	22.4	3.76	443	21.5	59.1
2012	1	2	1	38.5	1	2	3310		2	0			33	78	5.9	3.4	11	161	57	26.6	66.2	0	1		22.6	23	5.56	23.5	18.4	23	3.88	578	23.2	74.5
2012	1	1	0	39.1	1	2	3350		2	0			30	105	6.2	3.8	11.3	164	48	26	56.6	0	1		24	25.2	6.24	25	19.62	24.6	4.31	758	24.5	62	26.3	7.14	25.6	4.87	21.33	27.1	1185		37.3	8.88	38.4	6.88	38.5	31.28	2769
2012	1	1	0	39.5	1	2	3560		2	0			31	118	6.6	3.9	12.1	170	58	26	61.4	0	1		21.4	21.5	5.18	22.2	16.75	22.2	3.7	460	21.3	68	27.1	6.75	26.1	4.55	21.95	27.1	965	26.3	41	9.55	38.1	6.79	42.2	33.74	3250
2012	1	1	0	40.5	1	1	3500		2	0			30	107	6	3.6	11.2	168	63	28.1	70.8	1	1		20.6	18.2	4.4	21.2	15.78	20.2	3.18	329	19.5	76.6	26				21.7		998		32.6	8.14	36.3	6.51	38.3	31.05	2469
2014	1	1	0	38.6	2	2	3560		2	0			38	102	6.7	4	10.9	157	53	25	60.7	1	1	1	21.1	22.3	5.4	23	17.63	23.2	3.94	536	22.2	65.9	26.5		26.2		22.18	27.4	996		36.5	8.8	35.4	6.37	37.6	30.68	2424
2012	1	4	1	39.3	2	2	3550		2	0			32	129	6.4	3.6	10.3	160	51	27.1	66	0	0		22.5	22.2	5.36	23	17.58	22	3.64	502	22.3	73	26.2	6.56	27.2	4.8	21.64	27.1	976	26.3	33.1	8.2	38	6.78	39	31.47	2605
2012	1	1	0	37.4	1	2	2740		2	0			32	111	6.1	3.5	11.1	164	62.5	25.4	69.65	0	1		21	22.6	5.52	21.2	15.83	19.2	2.92	399	21.1	75.85	27.1	6.77	26.6	4.72	20.47	25.6	925		38	9.07	37.5	6.73	38.5	31.27	2773
2014	1	2	1	39	1	1	3070		2	0			32	101	6.5	3.7	10.3	169	69	25.6	70.5	0	1		21.2	21	4.94	22.1	16.7	21.2	3.47	419	20.6	80	25.4	6.33	26	4.54	22.1	27.4	938	26.2	35.3	8.59	36.4	6.55	38.4	31.21	2591
2012	1	1	0	40.1	1	1	3080		2	0			32	131	6.4	3.7	12.3	163	58	26.3	63	0	1		22.3	22.1	5.32	22.3	17.01	23.1	3.89	499	22.3	70	26.1	6.5	27.6	4.9	21.9	27.3	1004	26.4	34.6	8.49	34	6.09	33.5	27.56	2043
2013	1	3	2	39.1	2	1	3320		2	0			41	134	5.9	3.3	11.9	163	55	27.3	65	0	1		23.2	22.6	5.53	23.5	18.38	23.2	3.96	582	23.2	71.5	26.5		28.2		24.1	29.5	1189		40.4	9.47	38.1	6.8	43.2	34.38	3321
2012	1	1	0	37.2	1	1	2970		2	0			33	139	6.7	3.9	10.7	161	47.5	27.5	51.75	0	0		23.5	22.2	5.35	25.3	20.01	23.6	4.08	654	23.6	56	27.5	6.93	27.6	4.93	22.5	28	1173		35.2	8.55	34.2	6.15	35.6	29.23	2244
2012	1	1	0	38.3	1	1	2220		0	0			26	94	6.4	3.8	11.5	155	43	25.4	49.3	0	1		21.4	21	4.93	20.3	15.06	20.5	3.3	353	20.4	54.2	23.2	5.67	25	4.32	20.09	25.4	718	24.3	34.2	8.39	36.1	6.31	36.2	28.81	2204
2013	1	1	0	40.5	1	1	2990		2	0			34	73	6.2	3.7	12.3	175	66	26.3	71	0	1		21.4	23	5.58	22.1	16.73	22	3.62	490	22.2	77.2	28.5		28.5		23.45	29	1187		40.3	9.45	37	6.59	37.1	30.14	2697
2012	1	1	0										35	106	6.4	3.8	10.5	162	48.8	25.6	53.8	1	1		22	22	5.24	21.6	16.35	21.3	3.48	433	21.4
2012	1	1	0	38.1	2	1	3440		2	0			33	114				163	55	27.1	63	1	1		22.1	21.6	5.19	22.6	17.46	23.1	3.92	508	22.4	68	26.3	6.61	27.6	4.92	23.97	29.4	1157	27.5	35.1	8.56	37.2	6.65	39.2	31.67	2672
2013	1	1	0	38.4		1							29	104	5.7	3.6	11.5	163	55	26.5	65.8	0	1		22.5	23.2	5.64	23.4	18.23	23.6	4.08	599	23.3	72.3	27.2	6.81	27.4	4.86	22.44	28	1072	27.1	40	9.36	38.4	6.87	37.6	30.62	2806
2012	1	3	2	40.6	1	1	3640		2	0			29	114	6.2	3.6	10.8	160	48	26.3	57	0	1		22.5	23.3	5.68	23.6	18.46	22.1	3.67	571	22.4	58.2	27.5	6.97	26.5	4.69	22.12	27.4	1043		38.2	8.99	37.6	6.74	38	30.72	2684
2014	1	2	1	40.4	1	2	3310		2	0			34	120	5.9	3.9	12.5	162	57	26	58.6	0	1		22.3	21.2	5.07	22.2	16.8	21.1	3.39	426	21	65.5	26.1		26.6		20.37	25.5	856		35.1	8.55	36	6.46	37	30	2413
2013	1	1	0	41.5	2	2	3150		2	0			36	132	6.5	3.7						1	1		23.2	23.3	5.72	22.5	17.26	22.6	3.82	542	22.2
2014	1	1	0			2							24	106	6.4	3.9	11.3	162	51	25.1	55.5	0	1		21.2	22.2	5.35	22.4	17.15	21	3.36	460	21.3		25.6		22.6		20.97	25	909		34	8.35	34.1	6.13	36.5	31.14	2260
2012	1	2	1	38.5	1	2	3820		1	0			30	134				160	52	26.2	59	0	1		22.3	23.3	5.72	23.6	18.53	21.6	3.6	571	23.1	66
2013	1	1	0	40.4	1	2	3370		2	0			34	132	6.2	3.8	10.6	161	50	29	64.8	0	0											66	30.5	7.67	30.2	5.41	25.17	30.6	1511	30.1	37.5	8.92	33.6	6.08	35.4	28.94	2289
2014	1	1	0	41.3	1	2	3780		2	0			31	91	6.6	3.9	10.9	164	56	26	63.1	0	0		21.3	22	5.24	22.5	17.39	21.3	3.49	471	21.4	70	27.1				22.17	27.4	1000		38.6	9.19	34.4	6.2	39.2	31.67	2696
2013	1	3	2	38.2	1	1	3180		2	0			38	139	6	3.5	10.9	161	48	25.6	58.4	0	1		21.5	22.2	5.35	21.5	16.25	22	3.64	452	21.2	63.65	26.4	6.64	26.1	4.57	20.02	25.3	862	25.5	35.5	8.65	36.5	6.56	37.5	30.53	2529
2014	1	2	0	40.2	1	1	3780		2	0			32	114	6.1	3.7	11.3	169	60	26.2	61.8	1	1		22	21.6	5.22	22.1	16.6	21.1	3.39	432	21	72	26		27.1		20.01	25.3	864		35	8.53	36.3	6.52	36.5	29.94	2417
2012	1	1	0	40	1	2	3690		2	0			28	108	6.4	3.6	12.5	162	56.2	27.6	67.25	0	1		22.5	23.4	5.77	24.1	18.77	23.2	3.93	621	23.4	73.2	28.1	7.04	30.1	5.42	24.1	29.5	1390		38.4	9.15	39	6.94	34	27.8	2429
2014	1	2	1	39	2	2	3340		2	0			40	114	6.7	3.7	11.7	154	47	25.5	56.9	1	1		20.6	21.2	5.03	21.5	16.29	21.2	3.43	409	20.5	64	25.6	6.42	26.4	4.66	20.95	26.3	897	26	35.6	8.67	38.6	6.91		33.08	2967
2013	1	1	0			2							29	133	6.6	3.9	11.2	158	43	26.3	47.25	0	1		23.1	24.1	5.92	24	18.6	23.1	3.9	627	23.5
2013	1	1	0	39.6	2	1	3340		2	0			30	77	5.6	3.7	11.3	169	58	26.2	69	0	1		21.4	19.2	4.42	21.4	16.15	20.6	3.32	352	20.4	71.8	25.2		24.5		21.1	25.3	806		35.2	8.57	37.4	6.69	38	30.78	2576
2014	1	1	0			1							38	134	6	3.3	10.5	159	44	26.2	49.1	1	1	1	21.3	23.2	5.61	21.6	16.33	21.4	3.52	467	21.4		27.5	6.92	26.5	4.7	21.67	27.1	1017	27
2012	1	3	2	38.3	1	2	3450		2	0			31	131				168	70	28.3	77	0	1		24.1	24.5	6.1	25.2	19.92	24.4	4.23	746	24.6	82	31.4	7.87	30.4	5.45	25.26	31	1564
2014	1	1	0	38.1	2	1	3250		2	0			33	83	6.3	3.7	10.2	172	55	27.3	62.5	0	1		22	22.4	5.46	23.1	17.75	23	3.88	541	22.2	69	27.5	6.93	28.4	5.07	21.54	27	977	26.5	40	9.39	38.4	6.87	37.2	30.22	2768
2012	1	1	0	34.2	1	2	2240	1	2	0			30	132	6.2	3.9	10.3	153	43	26.3	49.7	0	1		22.3	23.2	5.63	22.5	17.33	22.4	3.75	529	22.5	51.5	27.2	6.82	24.2	4.25	20.21	25.4	860		33.6	8.33	36.2	6.5	34.4	28.23	2172
2013	1	2	1	38.5	2	1	3430		2	0			33	106	6.8	3.8	11.9	165	65	26.4	73	0	1		21.4	21.6	5.22	23.4	18.18	21.4	3.54	503	22.3	80	26.4	6.62	27	4.76	23.42	29	1094	27.2	35.1	8.54	36	6.44	40	32.12	2659
2012	1	2	1	39.3	1	1	3640		2	0			35	113	6.4	3.9	12	163	48	27.2	56.8	0	1		22.5	23	5.56	22.5	17.34	23.1	3.9	535	22.2	61.6	30	7.49	28.3	5.04	22.5	28	1215		41	9.5			38.5	31.3
2012	1	1	0	39.3	1	2	2990		2	0			34	123	6.3	3.8	11.7	160	56	26.3	62	0	1		22.3	22.5	5.48	22.4	17.22	21.3	3.49	487	22.2	70.2
2013	1	2	0	40.4	1	1	3600		2	0			30	116	6.2	3.8	10.7	161	51	27.2	63	0	1		22.2	23.2	5.64	23.1	17.76	22.3	3.74	546	22.2	67.4									38.4	9.13	38.3	6.85	40	32.06	2925
2012	1	1	0	39.4	2	1	3570		2	0			31	132	6.3	3.5	9.5	157	62	27.4	67.6	0	1		22.2	21.5	5.18	21.2	15.75	22.1	3.68	423	21.3	74									34.5	8.48	37.5	6.71	33.5	27.47	2173
2012	1	1	0	39.1	1	2	3170		2	0			34	106	6.7	4	12	157	54	27.2	58.35	0	1		23.2	25.1	6.19	24.4	19.22	23.6	4.07	705	24.4	64.85	30.2	7.56	29.1	5.18	22.71	28.2	1284		38.1	9.04	35.2	6.32	38	30.78	2585
2012	1	1	0	41	2	2	3390		2	0			31	126	5.9	3.6	11.1	162	47	27.1	53.5	1	1		23.1	22.4	5.44	22.6	17.45	23.2	3.93	531	22.5	55.3	26.3	6.61	28.1	4.97	22.03	27.3	1033		38.2	9.08	39.1	6.95	37.3	30.3	2714
2012	1	2	1	38.2	1	1	2620		0	0			34	111	6.2	3.9	11.7	161	46	27.3	53.5	0	1		23.4	22.1	5.31	22.2	16.87	22.2	3.69	475	22.1	56.5
2012	1	1	0	38.5	1	1	3150		2	0			33	144	6.6	3.6	11.6	172	53	27.3	63.5	0	1		23.3	23.5	5.78	23.2	17.88	23.5	4.04	594	22.6	65.05	30	7.49	28.6	5.12	23.78	29.2	1312		39.5	9.28	41.4	7.19	38.5	31.28	2967
2013	1	3	1	39.1	2	2	3550		2	0			25	110	7	3.8	10.2	167	54	25.6	59	0	1		22.6	23.6	5.83	23.6	18.45	23	3.86	606	23	67.5	28.6	6.69	26.4	4.68	21.95	27.3	998	26.5	38.1	8.96	37.6	6.76	40.4	32.54	2917
2014	1	2	1	39.1	1	1	3350		2	0			32	89	5.5	3.6	11.2	157	43	26.2	49	0	1		21.2	22.6	5.53	21.5	16.25	21.4	3.54	461	21.3	57	27.4	6.9	28.3	5.03	21.81	27.2	1070	27.2	38.1	8.96	38.1	6.79	36.4	29.7	2567
2013	1	2	1	36.6	1	1	2440		2	0			35	87	6.4	4	11.6	158	55	25.4	59.8	0	1		21	21	4.95	20.6	15.32	20.3	3.24	358	20.4	62.8	25.5	6.4	25.1	4.36	20.82	26.2	847	25.3	35	8.53	33.5	6.06	35.3	28.83	2177
2012	1	1	0	37.1	2	1	1680		0	0			33	78	6	3.8	9.4	165	45.2	26.4	45.3	1	1		22.3	22.2	5.33	21.3	15.95	22	3.64	440	21.5	45.55	25.5	6.4	26.4	4.7	20.6	26	873	25.5	34.3	8.42	33.1	5.92	30.6	25.21	1767
2013	1	3	2	39.2	1	2	3510		2	0			38	96	6.2	4	12.4	170	85	26.1	87.9	0	1		22.2	23.1	5.62	23	17.58	22.2	3.71	534	22.6	93.3
2012	1	1	0										36	127	6.1	3.5	10.8	158	62	25.5	73	0	1		21.6	21.3	5.1	21.2	15.83	21.2	3.41	398	21.1
2012	1	1	0	40.5	1	2	2930		0	0			34	113				162	66	26.4	71.3	0	1		22	23.2	5.67	22	16.45	23	3.86	508	22.4	75.6	28.2	7.06	27.2	4.81	21.24	26.5	1028	27	37.5	8.92	37.3	6.67	36.6	29.84	2540
2012	1	1	0	39	2	2	3400		2	0			41	128	6.2	3.7	11	168	58	25.5	69.9	1	1		21	22.4	5.45	22.2	16.97	22.6	3.84	498	22.3	78.85	26.3	6.58	27.1	4.77	21.89	27.2	991	26.4	33	8.16	36.6	6.58	35.2	28.74	2210
2013	1	2	0	39.2	1	1	3130		2	0			27	72	6.5	3.8	9.8	158	45.8	26.6	54.7	0	1		23	23.6	5.82	23.6	18.49	23.3	4	621	23.1	58.8	29.5		27		22.62	28.1	1152		38.3	9.11	35.3	6.36	38.5	31.3	2679
2012	1	2	0	34	2	1	2210	1	2	0			35	128	5.5	2.9		152	50	25.2	55.5	1	1	1	20.6	20.6	4.91	22.1	16.63	21.1	3.37	406	21.2	60	24	5.85	25.4	4.42	20.84	26.2	791	25.1	31.1	7.77	34.1	6.12	37.1	30.06	2162
2013	1	1	0	39.4	1	2	3540		2	0			31	98	6	3.6	11.2	172	56.8	26.2	63.2	0	1		21.5	22.2	5.33	22.2	16.8	22.1	3.67	473	22.1	68.1	25.6	6.43	27.1	4.78	20.97	26.3	915	26	38.2	8.99	36.4	6.54	38.6	31.4	2712
2013	1	1	0	37.3	1	2	2710		2	0			35	138	5.5	3.4	11.7	148	47	25.2	58.9	0	0											65.2	25.5	6.39	25	4.32	20.55	25.6	826	25.3
2013	1	2	0	39.5	2	2	3890		1	0			38	100	5.9	3.5	10.7	156	73	26	69.65	1	1		22	23.1	5.59	23.3	17.99	22.6	3.83	559	22.3	74.2	27	6.74	28.1	4.98	21.66	27.1	1029	26.4	36.6	8.82	37	6.59	37.6	30.57	2584
2013	1	1	0	39.6	1	1	3440		2	0			33	112	6.4	3.8	10.8	166	50	26.3	60.5	1	1		22.4	23.3	5.69	23.1	18.32	23.4	4.03	603	23.2	66.2	27.4		26.3		23.47	29	1118		38.4	9.15	39.3	6.99	42	33.44	3165
2014	1	1	0	40.6	1	1	2620		0	0			28	121	5.9	3.8	11.7	163	50	26.3	54.5	0	1		22.3	22.2	5.33	22.6	17.56	22.1	3.65	500	21.6	58.7
2014	1	1	0	40	1	1	3200		2	0			34	100	6	3.4	12	162	58	28	66.7	1	1		22	22.3	5.38	21.5	16.24	22	3.62	453	21.2	70.7	28	7.01	28.3	5.04	22.51	28	1135	27.6	38.1	9.03	36.5	6.55	37.4	30.38	2601
2014	1	1	0	40.3	1	2	3550		2	0			30	96	5.6	3.5	12.6	157.8	56	25.6	61.2	0	1		21.6	22.4	5.47	23.3	18.05	21.3	3.49	516	22	71
2012	1	2	1	40.3	1	2	3740		2	0			29	135				165	53.2	26.2	54.1	0	0											57.5	26.2	6.55	26.6	4.73	21.08	26.4	931	26.3	38.5	9.18	40.5	7.13	40.5	32.62	3105
2012	1	1	0			1							41	123	6.1	3.8	12.4	158	50	25.4	58.7	1	1		21.4	23	5.56	20.3	15.06	22.1	3.67	434	21.1	64									35.1	8.54	34.2	6.16	35	28.46	2163
2014	1	3	1	41.2	1	2	3820		2	0			40	88	5.9	3.9	10.3	159	57	25.6	62	0	1		21.2	21.5	5.17	21.3	15.95	20.4	3.28	398	20.4	68.7	26.3		26.2		20.13	25.4	867		38.1	9.06	37	6.6	39	31.48
2014	1	1	0			2							31					166	93			0	1		20.6	20.3	4.73	21	15.53	20.4	3.25	348	20
2012	1	2	1	39.5	1	2	3590		2	0			32	138	6.1	3.6	12.9	163	63	25.5	65.55	0	1		21.5	22.1	5.28	21	15.49	21.4	3.53	412	20.6	70.9
2012	1	1	0	38.5	1	2	3250		2	0			28	99	6.5	4	12.5	163	56	27.4	71	1	1		23	25.2	6.25	23.5	18.37	23.3	3.99	665	24.1	76	31	7.7	28.4	5.1	23	28.4	1301		39.4	9.26	34.6	6.26	36.2	29.48	2477
2012	1	2	0										30	137	6.4	3.9	11.6	159	67	25.1	76	1	1		22.3	23.4	5.73	23.4	18.12	23.4	4.02	597	22.6
2012	1	1	0	38.5	2	2	3550		2	0			33	111	6.5	3.8	12.5	168	61	27.6	72	0	1		22.3	22.3	5.38	22.1	16.64	21.4	3.52	459	21.3	77.8	27.3	6.8	29.6	5.3	23.4	29	1222
2012	1	1	0	38.5	1	1	2890		2	0			37	110	6	3.6	11.9	158	43	27.3	48.7	0	0		24.3	24.3	6.02	25.4	20.11	25.5	4.46	775	25.1	52.5	26.6	6.69	29	5.16	23.26	28.6	1158		34.5	8.48	36.1	6.47	37.4	30.42	2449
2012	1	1	0	40.1	1	2	3560		2	0			31	88	5.6	3.3	10	169	50	27.5	57.5	0	0		23	24.5	6.09	23.4	18.14	23.1	3.91	628	23.5	62
2012	1	1	0	40	2	2	3150		2	0			27	85	6.1	3.6	9.7	164	48.5	26.3	52.5	0	0		21.3	20.3	4.76	21.4	16.11	21	3.36	377	20.6	56.4
2012	1	2	0	39.3	2	2	2810		2	0			29	79	6.6	3.6	12.8	163	45	26.4	58.5	0	1		21.2	21.5	5.15	21.2	15.86	21.3	3.5	410	21.2	65	26.5	7.22	25	4.71	23	27	1155		36.3	8.76	37.1	6.62	36.5	29.8	2484
2014	1	2	1	38.2	1	1	3450		2	0			31	117	6.2	3.5	12.1	165	58	27.3	66	1	1		22.5	23	5.57	23	17.63	22.5	3.81	540	22.2	75	28.1	7.02	28.3	5.04	23.35	28.6	1195	28.3	35.5	8.64	35.5	6.39	41.1	32.98	2776
2012	1	1	0	38.4	2	1	3080		2	0			36	135	5.9	3.5	13.5	165	50	26	60	0	1		21.2	21.3	5.08	22.2	16.86	21.4	3.53	441	21.5	66	25.4	6.36	26.3	4.63	21.72	27.1	931
2014	1	1	0	38.1	1	1	2750		2	0			35	95	6.2	3.6	10.4	158	48	26.2	55.4	0	1		22.6	24.1	5.91	22.6	17.51	22.6	3.84	574	22.4	60.3	27.2		26.4		22.27	27.5	1036		38	9.01	35.3	6.36	38.3	31.06	2623
2013	1	1	0	37.4	1	2	2750		2	0			31	89	7.9	4.1	11.9	158	46	25.4	54	1	1	1	21.2	23.4	5.76	22.6	17.43	22.2	3.71	543	22.2	60.2	26.2		27.3		19.99	25.3	888		38.2	8.99	37.3	6.68	38.2	31.04	2676
2012	1	1	0										34	128	5.7	3.4	10.6	162	60	25.1	66.5	1	1
2012	1	2	0	39.4	1	2	2890		2	0			30	119	6.2	4	11.6	165	50	24.1	56	0	0											62	24.3	6	23.3	4	18.4	23.5	636	23.6	35.4	8.63	33.1	5.95	33.5	27.45	2033
2014	1	1	0	39.3	1	2	3200		2	0			36	130	6.3	3.7	11.6	172	62	26	66.8	1	1	1	22	22.1	5.3	22.5	17.31	24.2	4.17	534	22.2	72.9	27.2		27.4		22.53	28	1078		37.3	8.88	38.6	6.93	37.6	30.66	2703
2012	1	1	0	39.4	1	2	3220		2	0			27	108	6.4	3.7	11.7	153	45	27.1	50.6	0	1		23.5	23.2	5.64	23.6	18.46	24.2	4.17	618	23.5	59.4	28.1	7.03	27.5	4.9	21.73	27.1	1066		37.2	8.87	36.4	6.53	38.2	30.97	2625
2012	1	2	0										26	129	6.6	4	12.2	154	49	25.3	62	0	0												24.3	6	24.6	4.3	20.2	25.4	758	24.5
2012	1	2	1			1							35	78	6.8	3.7	12.7	162	54	26.2	65	0	0
2013	1	3	0	41	2	1	3270		2	0			35	119	6.6	3.7	11.3	155	43.8	26.4	51.6	0	1		21.3	20.6	4.89	21.2	15.78	21.2	3.39	378	20.6	59.2	26.3	6.61	26.1	4.56	21.65	27.1	950	26.3	38.4	9.14	34.5	6.22	38.5	31.34	2650
2014	1	1	0	39	1	2	3160		2	0			26	91	6.9	4	11.3	159	46	27	50.2	0	1		22.2	23.2	5.63	25	19.56	23	3.86	635	23.2	54.7							1240
2014	1	2	1			1							36	116	6.2	3.8	13.1	173	72	26	76	0	1		20.6	22.4	5.43	22.2	16.87	22.4	3.77	493	21.5		27.3	6.83	28.4	5.07	23.09	28.5	1152	27.6
2012	1	1	0	40.4	1	1	3950		1	0			31	97	6.2	3.6	11.8	165	70	25	78.3	0	0											84.7	26.5	6.7	27	4.8	20.5	25.6	915	26	37.3	8.89	37	6.6	37	29.98	2532
2012	1	1	0	39.1	1	2	2910		2	0			31	108	6.4	4	14.2	161	55	25.4	68.3	0	0											76.3	25.1	6.2	26.4	4.66	20.5	25.6	845		39.2	9.24	38.3	6.85	37.3	30.25	2725
2014	1	1	0	38.5	2	1	3440		2	0			33	116	6.4	3.7	11.9	162	56	25.6	65	0	1		21.4	21.5	5.16	23	17.61	22.1	3.66	488	21.5	70	25	6.15	25.6	4.51	21.34	26.6	865	25.2	34.5	8.48	37.2	6.64	38.5	31.31	2605
2012	1	2	0	39.2	1	2	3770		2	0			32	131	6	3.8	11.8	160	53	25.6	57.6	0	1		22.5	24	5.87	24	18.58	22.4	3.78	608	23	65.5
2013	1	3	2	39.5	1	2	3680		2	0			34	95	6.7	3.7	10.8	168	54	27	59.7	0	0		22.2	22.6	5.54	22.4	17.24	22.6	3.82	523	22.1	64.5	27.4		27.4		22.83	28.3	1111
2014	1	2	1	38.4	2	1	2840		2	0			35	138	6.2	3.7	11.8	157	58	26.4	60.7	0	0		22.3	23.5	5.78	22.1	16.61	22.1	3.66	510	22	66
2013	1	1	0	39.3	1	2	3410		2	0			37	112	6.6	3.9	11.1	160	40.5	27.5	56.5	0	0		22.5	22.2	5.35	22.6	17.56	23.3	3.99	533	22.1	65	27.6	6.97	29.1	5.18	22.22	27.5	1130	27.2	36.6	8.82	39.3	7.01	40	32.17	2911
2014	1	1	0	40.1	1	2	3320		2	0			31	69	6	3.8	11.5	167	56	26.1	64.1	0	1		22	22.5	5.5	21.6	16.39	20.6	3.33	446	21.2	67.05	28.1	7.04	27.6	4.92	21.89	27.2	1081	27.2	44	10.5	36.5	6.56	37.1	30.13	2873
2012	1	2	1	39.5	1	1	3450		2	0			31	124	6.2	3.8	11.7	169	59	25.4	61	0	1		21.4	21.2	5.05	21.2	15.9	20.5	3.29	387	21	66.3
2012	1	2	0	38.5	1	2	3560		2	0			34	126				165	55	26.4	61	1	1		23.1	24.1	5.9	22.4	17.21	23.2	3.97	573	22.4	66.2	27.6	6.98	27	4.74	22.13	27.4	1060	27	39	9.2	37	6.6	36.4	29.7	2584
2012	1	1	0	39.2	2	1	2940		2	0			35	100	6.4	4		164.8	54.5	26.1	59.4	1	1		22	22.2	5.35	22.5	17.38	22.3	3.74	503	21.6	64.6
2014	1	1	0	35	2	1	2790		2	0			37	123	6.5	4	12.5	166	62	26	71.5	1	1	1	21	21.2	5.07	22.4	17.18	22.2	3.7	467	21.3	75	27	6.75	28	4.96	22.46	28	1080	27.4	38.2	8.98	37.4	6.71	37.4	30.43	2639
2014	1	1	0	39	2	1	3230		2	0			33	130	6.7	3.8	10	168	52	26.2	54.4	0	0		21.6	22	5.24	23.2	17.82	22.2	3.69	505	21.6	58.6	26.5	6.65	28	4.95	22.17	27.4	1045	27.1	38.1	9.03	39	6.94	38	30.77	2760
2014	1	1	0	38.4	1	1	2920		2	0			28	121	5.8	3.3	9.7	160	43	26.3	45	0	1		22	22.4	5.43	23.6	18.47	22	3.62	542	22.2	48	28.4		26.3		21.62	27.1	1005		38	9.02	35.2	6.34	35	28.47	2327
2012	1	2	1	39	2	2	2870		2	0			34	92	5.9	3.9	10.2	160	49	25.4	54.8	0	1		21.5	22.1	5.3	22	16.51	21.6	3.6	454	21.6	58.7
2012	1	1	0	38.3	2	2	2900		2	0			36	98	6.3	3.7	10.7	171	55	26.2	62.5	0	1		22.2	22.1	5.3	22.6	17.53	22.1	3.68	499	22.3	70.8
2012	1	4	3	37.2	1	1	3050		2	0			41	75	6	3.5	11.4	156	49.5	25.6	51.75	0	1		22.1	23	5.57	21	15.49	23	3.87	463	21.3	51.8
2012	1	4	0	38.5	2	2	3090		2	0			42	113	5.7	3.5	10.2	157	48	25.4	55.15	1	1		22.3	22.5	5.51	23.2	17.82	22.6	3.82	543	22.6	58	27	6.72	25.4	4.44	20.67	26	894	25.6	36.3	8.76	35.5	6.41	35.1	28.59	2278
2013	1	3	1	38.6	2	2	3280		2	0			36	95				158	52.9	27.4	58	0	0		23.4	25.2	6.25	25	19.64	25.2	4.37	767	25.1	60	29.2	7.34	28.3	5.03	23.38	28.6	1248	28.2	37	8.83	37.1	6.63	37.1	30.07	2537
2014	1	2	1	40	1	2	3730		2	0			38	137	6	3.4	10.7	163	70	25.5	69.2	0	1		21.5	22	5.24	22	16.44	21.2	3.46	434	21.1	72.3
2012	1	2	1	38.6	2	2	3380		2	0			38	128	6.2	3.7	10.6	162	55	25.6	64.6	0	0		22	22	5.25	22.6	17.51	22.1	3.68	493	22.2	68.4									39.2	9.24	37.6	6.75	39.3	31.78	2889
2014	1	2	1	39	1	2	3480		2	0			34	108	6.1	3.7	11.3	168	58	26.2	64.5	0	1		22	23.3	5.72	22.2	16.86	23	3.85	529	22.1	69	26.2		28.1		21.54	27	1070		39.6	9.31	39.1	6.97	39	31.52	2939
2014	1	3	2	37.6	2	1	2950		2	0			36	76	6.2	3.6	11.3	165.5	52	26.4	63.5	0	1		22.6	22.4	5.45	23.1	17.71	22.6	3.84	535	22.2	68			27.1		21.71	27.1	946		35.3	8.59	37	6.6	39.5	31.9	2693
2013	1	3	0	38.2	2	1	3220		2	0			34	123	7	4.2	11.2	155	53	27	62.7	1	1		23	24.4	6.03	23.2	17.86	23.6	4.07	624	23.5	68.7									35.2	8.58	35.3	6.34	36.6	29.9	2375
2014	1	1	0	40.3	1	1	3450		2	0			31	105	5.8	3.7	10.9	164	58	25.6	65.9	0	1		21.4	21	5.14	21.6	16.35	20.6	3.34	413	20.6	73.6
2012	1	1	0										30	127	6.3	4	11.9	155	51	27.2	57.7	0	1		22.2	22.5	5.51	22.6	17.52	21.3	3.49	500	22.3
2012	1	2	1	39	1	1	2910		2	0			30	117	5.5	3.4	11.7	168	50	27	61	0	1		21.2	20.2	4.68	21.1	15.66	20.5	3.31	353	20.4	65	26	6.46	27.5	4.9	21.06	26.3	940	26.1	37.2	8.86	37.4	6.69	38.2	31.03	2677
2012	1	2	0	39.6	1	1	3250		2	0			32	109	6.3	3.8	10.2	152	37	27.2	44.5	0	1		23.1	22.6	5.53	22.5	17.26	23	3.87	527	22.5	48.7	27.6	6.96	26.5	4.69	22.12	27.4	1019		33.4	8.28	36.1	6.47	39	31.52	2521
2012	1	3	2	39.2	2	1	3290		2	0			30	93	5.4	3.6	11.8	163	65	27.5	70	0	1		23.2	22.6	5.53	23	17.66	23.2	3.94	550	23	72.7	27.3	6.87	28	4.95	22.22	27.5	1080	27.4	36.3	8.76	36.3	6.52	36.4	29.65	2438
2013	1	1	0			2							27	94	6.1	3.5	11.3	168	52	25.2	65	0	1		22.4	22.4	5.47	22.6	17.42	22.6	3.84	525	22.1		25.2	6.24	25.5	4.47	19.83	25.2	787	25
2013	1	1	0	38.6	1	1	3460		2	0			37	140	5.8	3.3	10.8	159	45	26.6	54.5	0	1		22	22.5	5.48	22.2	16.9	22.2	3.71	494	22.2	61.5	28.3	7.12	26.2	4.6	22.9	28.3	1109	27.4	38	9.02	34.3	6.17	39.6	32.04	2685
2014	1	3	2	39.1	2	2	3380		2	0			35	89	6.6	4	11.7	158	53	25.4	62.5	0	1		22.3	21.6	5.22	22.4	17.09	22.2	3.71	477	21.4	67	26.4		24.6		21.64	27.1	916		37	8.84	39	6.94	41.1	32.92	2995
2013	1	2	0			1							29	97	6.3	3.8	12.6	168	57	26	61.3	0	1		21.2	22.2	5.35	22.1	16.71	22	3.63	468	22		27.3	6.87	27.1	4.77	22.41	27.6	1066	27	37.3	8.88	35.3	6.35	34.6	28.4	2285
2012	1	2	1	39.2	1	2	3030		2	0			35	97	5.8	3.6	10.5	165	52.5	27.1	63.9	0	1		22	23	5.57	22.5	17.3	21.3	3.46	496	22.3	69	28.3	7.11	27.3	4.84	23.51	29	1187	27.6	39	9.2	37.6	6.74	40.5	32.56	2976
2013	1	2	1	38.3	1	2	3450		2	0			32	100	6.3	3.9	12.1	170	52	27.1	60.5	0	1		22.1	21.4	5.12	22.5	17.41	22.1	3.68	478	22.1	65	28.5	7.2	27.3	4.83	22.27	27.5	1118	27.3	37.4	8.9	36.4	6.54	37.1	30.08	2530
2014	1	1	0	37.6	1	2	3390		2	0			31	53	6.5	3.7	11.5	164	48	27	59.65	0	1		22	23.5	5.78	23.6	18.46	22.2	3.71	586	22.5	63.4	27.3	6.86	27.4	4.86	23.53	29	1153	27.4	40	9.37	39.6	7.05		34.6	3417
2013	1	1	0	40.1	1	2	3390		2	0			27	137	7.5	4.2	11.9	158	62	25.3	66	0	1		21.3	22.2	5.34	21.3	15.96	21.2	3.47	428	21	68.2	26.2	6.54	26.2	4.6	20.7	26	889	25.6	38.1	9.04	38.4	6.89	38.6	31.41	2824
2012	1	2	0	40.2	1	2							33					163	56			0	1		21.2	20.2	4.68	20.6	15.4	21.1	3.38	350	20.4
2013	1	2	1	37.5	1	1	2640		2	0			27	119	6.4	3.9	11.8	162	48	28.6	58	0	1		24.4	24.3	5.99	23.5	18.98	24	4.3	648	23.5	63	29.1		29.5		23.58	29.1	1207		34	8.36	34.4	6.19	31.6	26.02	1882
2013	1	4	1			2							33	97	5.8	3.5	11.9	164	48	26.5	57	0	1		22.2	22.1	5.29	22.5	17.28	22.6	3.84	502	22.3	61.75			27.4		20.35	25.5	931		37.3	8.88	37.5	6.73	37	30	2566
2013	1	2	0	37	1	1	2500		2	0			34	122	6.1	3.7	12	159	64	26	71.15	1	1	1	22	21	4.93	21.5	16.25	21.3	3.47	403	21.2	79.65	24.3		26.2		18.41	23.5	693		33.5	8.31	34.3	6.18	34.4	28.16	2084
2012	1	1	0	38	1	1	2430		0	0			31	124	6.2	3.7	11.1	174	63.5	27.6	69	1	1		23.5	22.3	5.38	24.5	19.38	23.4	4.02	620	23.5	73	27.6	6.97	27.5	4.89	22.36	27.6	1096		38.2	9.09	36.5	6.55	36.6	29.87	2557
2014	1	1	0	41	1	1	3160		2	0			31	120	6.2	3.7	10.9	160	45	25.1	51.15	0	1		21.1	21.4	5.13	21.6	16.36	20.5	3.31	410	20.5	58.3	25.1	6.22	25.1	4.36	19.68	25	764	24.5	36.6	8.82	36	6.45	38.5	31.35	2636
2013	1	2	1	39.3	1	2	3160		2	0			33	134				160	53	27	58.7	0	1		22.6	23.1	5.6	23.4	18.13	23.2	3.94	576	23.2	63.9	23.1	5.6	23.2	3.94	18.13	23.4	576	23.2	37	8.83	37.6	6.76	36.6	29.93	2553
2012	1	5	1	37	2	2	2980		2	0			35	104	5.8	3.6	10.3	158	42	26.2	50	0	1		21.1	21	4.96	21.6	16.32	20.1	3.16	383	21	56	26.6	6.69	26.1	4.55	21.62	27.1	958	26.2	38.4	9.12	37.6	6.75	37.6	30.63	2711
2014	1	1	0	38.6	2	2	3810		1	0			33	88	6	3.8	11.2	162	56	25.1	63.5	0	1		20.6	21.2	5.05	21.4	16.18	20.6	3.34	400	20.5	74.5	25.4	6.34	26.1	4.58	20.57	26	853	25.4	36.3	8.75	35.5	6.39	37.3	30.28	2476
2014	1	1	0	40.1	1	2	3380		2	0			22	69	6.5	3.7	12.2	168	58	26	68.1	0	1		21.2	22	5.27	22.4	17.12	20.4	3.27	444	21.1	79.5	26.4	6.63	26.1	4.55	21.39	26.6	936	26.1	36.5	8.8	37	6.59	38.2	30.96	2624
2012	1	3	1	39.3	1	1	3410		2	0			38	114	5.9	3.2	10	160	45	26	50.25	0	1		21.5	22.4	5.47	22.6	17.43	23.3	3.99	539	22.6	54.5	27.2	6.82	29	5.15	21.47	27	1052	27.3	39.1	9.22	44	7.41	39.6	32.06	3122
2012	1	2	1	39.3	1	1	3420		2	0			32	128	6.3	3.8	11.6	165	62	27	70.2	0	1		22.6	24	5.86	23.1	17.74	24	4.09	601	22.6	72.5	28.4	7.17	28.2	5.01	21.67	27.1	1100		37.1	8.85	36.2	6.5	38.3	31.09	2628
2014	1	1	0	37.6	1	2	3240		2	0			31	131	6.5	3.7	11.7	168	62	27.3	65	0	0		23.6	25.3	6.3	26.2	20.83	26	4.54	859	25.2	69.9	27.1		28.3		22.62	28.1	1103		35.2	8.57	37.5	6.72	40.4	32.5	2805
2012	1	1	0	40.5	1	1	3350		2	0			34	78	5.8	3.6	12	156	53	26.5	65	1	1		22.6	22.2	5.34	24	18.59	24	4.11	589	23.3	73.5	28.2	7.05	26	4.52	21.85	27.2	1023		35.5	8.64	37.3	6.67	36.3	29.6	2445
2012	1	2	1	40.1	1	1	4160		1	1			32	123	6	3.6	12.2	169	58	26.2	65.7	0	1		22.2	21.6	5.2	20.5	15.23	21.4	3.53	396	21.1	73.7	25.1	6.22	26	4.53	20.64	26	836	25.3	38.4	9.15	37.4	6.7	40.1	32.22	2906
2013	1	1	0	40.4	1	1	2960		2	0			39	131			12.7	158	41	26	43.8	0	1		21.3	21.5	5.15	22.1	16.63	21.4	3.54	440	21.5	48.35
2014	1	1	0	39	2	2	3080		2	0			41	108	6.7	3.8	13	156	46	26.6	48.85	1	1	1	22.1	23.3	5.71	22.4	17.11	22.5	3.8	533	22.1	51	27.2	6.82	26.3	4.64	21.8	27.2	903	25.6	39.2	9.24	37.4	6.7	39.3	31.71	2865
2013	1	1	0	40	1	2	3490		2	0			33	106	6.3	3.8	11.3	171	62	27.3	65	1	1	1	24.3	25.4	6.36	24.1	18.74	24.3	4.2	718	24.4	73.5	27.1	6.75	27.6	4.93	23.2	28.5	1125	27.5	36.1	8.72	37.2	6.64	41.4	33.11	2893
2012	1	2	1	38.3	2	2	2520		0	0			33	109				157	49	26.2	54.5	0	0											61
2013	1	2	1			1							32	104	6.1	3.5	10.8	153	58	27.2	67.4	0	1		22.2	23.3	5.71	23.2	17.88	21.4	3.53	538	22.2		27	6.72	27.4	4.88	22.73	28.2	1083	27
2013	1	2	0	40.5	1	2	3370		2	0			35	136	6.5	3.7	9.1	158	52.5	27.1	58.5	1	1	1	24.1	25	6.16	24.6	19.53	24.4	4.24	735	24.6	61.4	28.4	7.14	27	4.74	23.66	29.1	1186	28.1	39.2	9.25	37.5	6.72	38.3	31.13	2801
2012	1	2	0	40.2	1	1	3360		2	0			30	91	5.4	3.4	10.1	170	53	27	67.55	0	1		22.5	21.3	5.09	24.6	19.53	23.1	3.89	573	23.2	73.8	26.4	6.64	28.1	4.98	22.38	27.6	1062	27	33.4	8.28	36	6.44	36.4	29.72	2313
2014	1	1	0	40.4	1	2	3540		2	0			34	92	6.3	3.6	11.9	172	57	27.1	66	0	1		22.4	22.5	5.46	23.5	18.28	21.6	3.57	532	22.2	72	27.4	6.89	27.2	4.78	22.63	28.2	1084		39.6	9.31	37.6	6.76	38.6	31.35	2857
2014	1	2	1	40.6	1	2	3180		2	0			37	98	6.6	3.8	12.5	160	47	25.6	53.5	0	1		21.6	22.4	5.43	21.5	16.28	22.1	3.65	462	21.3	58	26.2		26.2		21.32	26.6	932		35.6	8.67	35.3	6.35	34.3	28.1	2201
2013	1	1	0	40	1	2	2980		2	0			27	102	6.2	3.6	10.5	168	55	25.6	63.5	0	1		22	22.3	5.4	22.5	17.29	23	3.88	516	22.4	69	25.4	6.37	25.6	4.49	20.67	26	852	25.6	37.2	8.86	37.6	6.76	37.3	30.26	2601
2012	1	1	0	39	2	2	3150		2	0			40	114				155	55	25.2	60.9	1	1											65	24.4	6	25.6	4.5	20.6	25.6	815	25.3	35.1	8.55	38	6.77	40.6	32.76	2849
2013	1	2	1	40.4	1	1	3880		2	0			31	63	5.9	3.5	10.4	155.5	51	25.1	57.3	0	1		21.1	21.3	5.08	21.5	16.24	21.1	3.38	408	21.2	65	25.6		26.3		22.38	27.4	963		39.4	9.26	36.4	6.54
2014	1	2	1	41	1	2	3320		2	0			33	136	6.1	4.1	10.5	163	49	28.1	55.12	0	1		21.6	21.1	4.99	23.4	18.18	21.3	3.48	478	21.4	61.9	26.3		24.6		23.3	27.1	1150		38.4	9.14	36.4	6.53	39.6	32	2825
2014	1	2	1	38	2	1	3110		2	0			33	127	6.3	3.7	11	163	69	25.1	77	0	1		22	21.3	5.09	22.2	16.81	21.3	3.51	439	21.1	84
2012	1	2	1										40					172	57			1	1		22.6	23	5.56	23	17.63	23.3	3.99	556	23
2012	1	3	0	39.1	2	2	3420		2	0			37	91	5.8	3.9	11.3	163	58	26.1	63	1	1	1	22	22.3	5.4	24.3	19.01	22	3.63	562	23.1	67.7	27	6.74	26.1	4.57	21.26	26.5	947	26.2	39.6	9.3	35.4	6.37	38.6	31.36	2740
2012	1	1	0	38.2	2	1	3240		2	0			41	123	5.9	3.3	11.2	165	49	26.1	56.8	1	1		22.1	22.4	5.44	22.1	16.67	22.5	3.81	490	22.2	61	26.6	6.71	26	4.52	20.89	26.2	915		38.1	8.96	36.2	6.5	38.2	30.96	2639
2013	1	1	0	38.2	2	1	3240		2	0			33	108	6	3.3	12	164	83	25.1	93	0	0											107	27	6.72	25.5	4.45	21.74	27.1	956	26.5	40	9.5	38.6	6.92	43.2	34.4	3374
2014	1	1	0	38.5	2	1	2660		0	0			32	113	7.2	3.9	12	160	43	26.2	47	0	1		22.2	22.2	5.34	23	17.63	21	3.38	478	21.4	51	26.2	6.54	26.1	4.57	21.21	26.5	916	25.5	38.1	9.05	37.3	6.67	37	30.05	2599
2012	1	3	1	38.3	2	2	3290		2	0			33	104	6	3.6	13.3	159	57.5	25.5	60.8	0	1		21.4	22.2	5.37	23	17.65	22.6	3.84	525	22.5	67.3							920		34.3	8.43	36.6	6.58	38.1	30.83	2515
2014	1	3	1	39.4	1	2	2710		0	0			35	76	5.9	3.9	11.7	162	47	27	50.5	0	1		22.4	22.6	5.53	22.5	17.38	21.3	3.5	498	21.6	53.5	29.5		26.3		22.5	28	1150		38.1	9.04	34.1	6.11	36.4	29.7	2413
2014	1	1	0	38.5	2	2	3360		2	0			33	123	5.9	3.7	10.4	160	48	25.6	57	0	1		21.5	22.3	5.42	23.3	18.08	22.4	3.76	539	22.2	62.5	25.3	6.31	26.5	4.7	21.62	27.1	936	26.3	38.1	9.05	38.2	6.83	38.4	31.25	2794
2012	1	5	2	38.4	2	2	3390		2	0			31	81	6	3.5	11.8	167	62	27.6	69	0	0		22.6	23.6	5.83	23.2	17.88	24.2	4.16	611	23.4	75.5
2013	1	4	0	39.4	2	1	3330		2	0			35	105				171	59			0	1		21.3	21	4.97	21.3	15.96	22	3.62	408	20.5	74									35.6	8.67	39.1	6.96	37.5	30.51	2641
2012	1	1	0	37.5	1	1	2650		2	0			38	57	5.5	3.6	12.2	163	54	27.3	66.25	0	1		21.5	22.2	5.35	21.1	15.64	20.3	3.24	402	21.2	69.3
2012	1	1	0	38.5	1	1	2810		2	0			30	97	6.3	3.9	11.2	168	50	26.1	53.4	1	1		22.2	23.4	5.74	22.4	17.23	23.2	3.96	555	23	56.2	27.4	6.88	28.3	5.03	20.58	26	988	26.4	38.1	9.05	38.5	6.9	36.3	29.58	2604
2014	1	1	0	39.1	1	1	2900		2	0			34	109	6	3.9	10.2	160	48	25.6	56.4	0	0		21.2	21.1	5.02	21.3	15.99	22.5	3.79	426	21	62							865
2012	1	2	0	39.1	2	2	3410		2	0			36	104	6.4	3.8	11	169.5	51.7	26.1	60	0	1		22.1	23.2	5.66	24.1	18.8	22.3	3.73	590	23.3	65	27.4	6.88	27.2	4.81	21.6	27.1	1022	26.5	40	9.37	38.5	6.9	36.6	29.93	2735
2014	1	2	1	38.2	2	2	2980		2	0			38	123	5.6	3.5	11.3	160	45	26.6	55	0	1		22.3	22.3	5.4	23.6	18.45	22.4	3.77	553	22.3	58
2014	1	1	0	39.1	2	1	3530		2	0			32	130				168	57	25.1	64	0	1											72	26.3	6.61	26.1	4.56	20.55	25.6	887	25.3	38.3	9.1	38.2	6.82	38.5	31.32	2812
2014	1	1	0			1							37	101	5.9	3.6	10.9	163	57	27.5	64	0	1		22.5	21.3	5.08	23.5	18.38	24	4.09	551	22.3
2013	1	3	1	40	1	2	3570		2	0			34	91	6.4	3.7	11	158	55	26.3	58.8	0	1		22.3	23.4	5.74	24.3	18.95	23.2	3.96	629	23.5	64.2	28.2	7.06	27.4	4.87	21.6	27.1	1058	27	40	9.38	39.1	6.95	40.3	32.43	3078
2014	1	1	0	39.5	1	2	3290		2	0			33	121	6.3	3.7	11.7	165	58	26	63.55	0	0		21.2	22	5.25	22.5	17.34	21.5	3.58	478	22	69.15	26.5	6.66	27.4	4.88	21.84	27.2	1014	26.6	35.3	8.61	36.3	6.51	35.1	28.68	2289
2012	1	1	0	39.4	1	1	2720		0	0			33	99	6.6	3.7	11.1	160	43	25.2	45	0	1		22.4	23.4	5.77	22.5	17.27	23	3.85	550	23	51.5	26.2	6.54	25.5	4.48	19.85	25.2	829		35.6	8.67	36.6	6.57	34.5	28.33	2279
2012	1	1	0	37.6	1	2	2800		2	0			33	135				166.5	54	24.2	63.5	0	1		21.6	23.2	5.66	22.1	16.69	22	3.64	498	22.3	67.7
2012	1	1	0	37.3	2	2	2580		2	0			37	117	5.8	3.7	11.2	167	67	25.6	75	0	0		21.5	22	5.23	22.4	17.18	20.5	3.31	446	21.5	80	26.2	6.55	27	4.74	20.62	26	905	26	38.3	9.13	37.3	6.67	36.1	29.44	2549
2014	1	2	1			2							36	95	6.4	3.6	11.6	158	60	25.4	64.95	0	1		21	21	4.93	20.5	15.19	20.6	3.33	359	20.1				24.2		19.06	24.3	732
2013	1	2	0	38.4	1	2	2010		0	0			40	107	6	3.8	12.2	152	40	26.3	49.4	1	1	1	24.1	21.3	5.08	22.5	17.28	23.3	3.99	498	22.2	55	25.3	6.31	26.3	4.64	20.6	26	859	25.5	31.4	7.86	34.1	6.13	34.5	28.34	1997
2012	1	2	1	37.6	1	2	2820		2	0			38	124	6.3	3.8	11.4	162	53	26.3	64	0	1		22.1	21.4	5.14	22.1	16.62	21.3	3.48	434	21.4	68.5									35.2	8.58	35.1	6.29	36	29.26	2292
2014	1	1	0	39.2	2	2	3740		2	0			32	103	6.1	3.7	11.7	162	58	25.6	69.7	0	1		20.5	22	5.26	21.3	16.05	21.5	3.57	432	21	76	27.3	6.85	27.5	4.91	22.3	27.5	1076	27.4	35.4	8.63	35	6.26	37.4	30.43	2428
2013	1	2	0	37	2	2	2840		2	0			32	93	5.9	3.6	12.6	157	44	26.3	53.5	0	1		22	21.4	5.13	22.6	17.55	21.6	3.59	476	22.1	56.8	25.2	6.27	26.3	4.63	23.21	28.5	1012	26.5	37.3	8.88	35.1	6.31	35.3	28.88	2329
2012	1	1	0	37.5	2	1	2460		0	0			38	131	5.4	3.2	12.6	161.5	50	28	60.45	1	1		22.6	22	5.26	22.6	17.48	22.3	3.72	497	22.1	70.5	27.4	6.9	28	5	22.6	28.1	1107	27.6	35.6	8.67	35.1	6.29	34	27.8	2156
2012	1	2	1	38.1	2	1	2940		2	0			37	94	6.1	3.7	11.1	160	52	27.1	60.35	0	1		22.5	21.5	5.17	23.5	18.35	22.5	3.79	531	22.1	67	27.2	6.5	27.4	4.9	22.3	27.6	1015	27.1	35.4	8.62	38.4	6.87	39.3	31.79	2742
2013	1	2	1	39.5	1	1	3190		2	0			33	115	5.6	3.3	10.3	162	62.5	25.5	64.8	1	1	1	21.2	21.1	4.98	21.2	15.77	21.1	3.41	387	20.3	69									34	8.36	34.6	6.24	36.6	29.89	2295
2013	1	2	0			1							31	105	5.9	3.5	9.7	163	52	25.6	58	0	1		22.6	22.5	5.5	23.4	18.11	23	3.86	558	23
2014	1	2	1			2							36	99	6.7	3.6	11.5	151	51	26	58.95	0	1		21.6	21.5	5.16	23.4	18.14	21.1	3.39	482	21.4		27.2		25.3		24.12	30	1115
2013	1	1	0	41.4	2	1	3810		2	0			36	111	6.6	3.7	11.5	163	69	26.4	70	1	1	1	22.4	22.3	5.39	22.5	17.32	22.1	3.68	499	22.3	75	27.5		27.4		22.22	27.5	1074		38.1	9.03	37	6.61	38.4	31.18	2717
2012	1	3	1			1							35	81	6.1	3.5	12.2	159	45	26.3	51.8	0	1		22.5	22	5.26	21.2	15.84	22.3	3.72	436	21.5		26.3	6.59	26.4	4.66	20.63	26	902
2013	1	3	2	35.6	2	2	2760		2	0			32	139	5.8	3.6	12.3	160	45	26.5	54	0	1		22.4	21.3	5.11	22.5	17.4	22.1	3.68	477	21.4	58	26.3	6.59	28	4.94	22.14	27.4	1032	27	32.5	8.11	35.6	6.44	38.5	31.35	2468
2012	1	1	0	40.5	2	2	3590		2	0			31	71	6.1	3.8	10.9	168	60	27	68	0	1		22.3	23.3	5.72	22.6	17.43	23.1	3.9	556	22.3	72
2012	1	1	0	39.3	1	1	3100		2	0			30	125	6.3	3.8	13.3	158	45	26	50	0	1		21.4	22.3	5.42	21.5	16.23	21.2	3.39	438	21.1	53.5	27.4	6.81	24.5	4.29	20.3	25.5	860		36.3	8.8	35.5	6.4	34.2	28	2229
2013	1	2	1	38.2	1	2	2730		2	0			40	106	6.7	3.6	8.7	163	49	29.2	59	0	0		25.2	21.2	5.05	21	15.57	21.3	3.47	390	21.1	63	25.5	6.41	26	4.53	20.34	25.5	844	25.4	36.4	8.77	37.4	6.71	37	30.03	2537
2014	1	1	0	40.3	1	1	2800		0	0			33	86	6.5	3.8	11.2	167	56	26	57.8	0	0		22	21.6	5.2	22.3	17	23	3.86	485	22.1	65.8							926
2012	1	2	1			2							35	95	5.6	3.3	11.4	164	62	25.4	67.5	0	1		21.3	22.1	5.28	23.1	17.76	22	3.64	502	22.3
2012	1	1	0	40.1	1	1	3310		2	0			27	78				164	49	25.5	57	0	1		20.5	21	4.96	21	15.5	21	3.35	372	20.6	62
2012	1	3	0	40.1	1	2	3510		2	0			29	116	6.1	3.9	11.9	165	54	26.2	58.1	0	1		22.1	22.5	5.51	21.5	16.3	21.5	3.55	462	21.3	63.5
2012	1	1	0										33	138	6.1	3.8	12.6	172	85	27	96	0	1		23	23.2	5.65	21.6	16.37	22.3	3.74	494	21.5		30.4	7.64	28.4	5.05	21.54	27	1153
2014	1	1	0	38.4	2	2	3030		2	0			31	93	6.2	4	12.1	168	56	26	57.5	0	1		22	21.1	5	22	16.44	21.5	3.58	424	21	62	24.4	6.03	25.5	4.48	20.85	26.2	823	25.3	35.1	8.54	35.5	6.39	34	27.81	2149
2012	1	3	1	40.5	1	2	3450		2	0			34	97	5.9	3.3	11.8	158	52	26.6	67	0	0											75	28	7	28	4.9	22.5	28	1116
2014	1	1	0	38.4	1	2	2870		2	0			34	79	6.1	3.6	11.7	167	50	27.3	60	0	1		23.3	23.2	5.63	24.6	19.51	23.2	3.95	642	23.2	64	29.2				23.49	29	1200		36.1	8.72	35.5	6.39	36.5	29.94	2418
2012	1	1	0	41	1	1	3680		2	0			37	108	6.9	3.9	12.8	154	57	26	65	0	1		23	22.5	5.49	22.4	17.21	23.1	3.92	525	22.5	75
2012	1	2	1	40.4	1	1	3290		2	0			37	92	6.1	3.4	10.8	168	62	27.4	69	0	1		22.5	21.5	5.17	23.2	17.82	23.3	4.01	530	22.5	75	26.6	6.71	28	4.94	23.74	29.2	1158	27.5	38.5	9.17	39.4	7.02	40.6	32.65	3070
2013	1	1	0	38.5	1	1	2880		2	0			33	104	6.4	3.8	12.2	165	54	25.5	60.5	0	1		21.6	20.1	4.67	22.3	17	21.5	3.57	418	20.6	64.2	25		26.4		19.62	25	786		33	8.15	37.1	6.63	37.5	30.56	2437
2012	1	2	1	39.2	2	1	2880		2	0			32	103	6.4	3.5	10	163	48	27.2	56	0	1		23.2	23.3	5.69	23.3	17.94	22.2	3.7	554	23	58	27.3	6.84	26.1	4.57	21.5	27	976		38.1	9.04	37.2	6.64	36.3	29.6	2536
2013	1	1	0	40.3	1	2	3580		2	0			32	89	6.9	3.8	13.2	166	58	25.2	66.2	0	1		21.2	21.3	5.1	24.1	18.71	22.3	3.72	533	22.1	72.8	26	6.47	26.4	4.68	22	27.3	972	26.4	38.4	9.14	37.4	6.69	40.6	32.78	2971
2012	1	1	0	41	2	1	3750		2	0			32	120	6	3.8	11.8	166	51	26	59.7	0	1		21.2	22.2	5.34	21.2	15.91	21.5	3.56	433	21.4	68	27.1	6.75	27.1	4.78	20.68	26	942	26.2	39.1	9.21	38.6	6.91	37.5	30.49	2761
2012	1	2	1	37.5	1	2	3120		2	0			30	69	6.5	3.7	11.9	172	64	27.4	68	0	1		23.2	23.4	5.75	24.5	19.3	23	3.88	637	23.6	71.4
2012	1	2	0	40	1	1	3060		2	0			37	118	5.7	3.7	11.2	160	60	26.6	62.2	1	1		22.6	22.4	5.45	23.2	17.84	23	3.87	543	22.2	69.5
2014	1	3	0	39.3	1	1	3180		2	0			34	106	5.8	3.5	12.4	168	61.3	26.4	68.15	1	1	1	22.4	23.1	5.6	23.2	17.86	23	3.88	559	22.3	73.6	27.2	6.8	27.3	4.83	22.09	27.4	1044	27.2	38.3	9.12	38	6.76	39.1	31.61	2842
2014	1	2	1	39.1	2	1	2980		2	0			27	90	5.8	3.4	9.7	152	49	26.5	53.5	1	1	1	22.2	22	5.25	21.1	15.74	21.6	3.61	423	21	58.4									34.2	8.39	38.6	6.92	38	30.77	2544
2013	1	3	1	39.3	1	1	3580		2	0			33	79				162	51	26.2	57	0	1		22.2	22.5	5.48	22.4	17.2	23.3	3.98	529	22.1	63.3
2013	1	3	1	38.4	1	1	3110		2	0			33	102	6.4	3.5	11	166	62	26.4	71.6	0	1		22.4	23.5	5.8	22.4	17.14	21.4	3.53	520	22.4	75.3	29.1		29		21.24	26.5	1110		38.2	9.09	37.1	6.62	37.3	30.29	2627
2013	1	1	0	40.4	1	2	3600		2	0			32	118	6.2	3.6	9.4	166	52	27.1	59.15	0	1		22	21.6	5.2	23.3	18.07	22.5	3.81	524	22.1	61.75	28.4	7.14	27.4	4.85	22.42	27.6	1121	27.1	36.3	8.75	41	7.15	40	32.11	2930
2012	1	4	1	38.2	1	1	2980		2	0			41	118	5.9	3.5	10.6	158	53	26	65.5	0	0		22	21.2	5.1	21.6	16.4	22.1	3.7	434	21.4	71.5	24.4	6.04	27	4.75	22.92	28.3	984	26.3	35.2	8.57	38.1	6.8	39.1	31.57	2705
2013	1	2	0	39	1	1	2690		0	0			32	123	7.4	3.8	11.8	164	50	27.2	57.7	1	1	1	22.5	22.5	5.49	22.4	17.24	22.5	3.79	515	22	51.3
2012	1	1	0	38.6	1	1	3050		2	0			31	122	5.6	3.4	10.1	160	51	26.3	58.9	0	0		23.4	22.4	5.47	24.3	19.02	24.2	4.18	629	23.4	64.3	26.3	6.58	26.3	4.64	20.9	26.2	913	26.2	37	8.84	37.3	6.68	38.6	31.44	2719
2013	1	1	0	39.6	2	1	3530		2	0			37	114	6.5	3.9	10.8	170	62	27	69.1	1	1		23	22.6	5.53	24.1	18.71	23.2	3.96	597	23.3	76.5	27.6	6.95	27.2	4.79	21.55	27	1027	26.6	39.6	9.31	38.3	6.86	42.6	34.06	3250
2014	1	1	0			1							28	99	6.5	3.8	11.4	162	58	25.1	67.7	0	1		21.1	21.5	5.18	21.5	16.21	22.3	3.72	442	21.1								811
2012	1	1	0	39	1	1	3140		2	0			31	117	6.1	3.8	13	162	53	26.5	61.6	0	1		22.5	22.4	5.44	22.6	17.5	22.4	3.76	518	22.4	66.6	27.1	6.77	26.3	4.63	21.66	27.1	984	26.3	34.5	8.48	36.6	6.58	36.2	29.54	2375
2012	1	3	1	38.6	2	2	3250		2	0			30	99	6.1	3.6	11.4	153	43	25.1	53.5	0	1		21.1	21.6	5.19	22.2	16.82	20.4	3.27	427	21	59
2013	1	2	0	38	1	1	2820		2	0			30	117	6.2	3.8	11.7	150	38	26.1	43.6	0	1		22.2	23.2	5.64	22.5	17.41	22.5	3.81	538	22.6	46.75	27.6	6.95	27.4	4.85	22.06	27.3	1068	27.2	36.6	8.82	35.1	6.29	36.3	29.55	2382
2014	1	2	1										32	113	6.1	4	11.9	169	57	25	61	0	0												25.1	6.21	26.2	4.59	21.1	26.4	815	25.3
2013	1	2	1	40	1	2	3650		2	0			34	97	6.1	3.5	11.5	159	53	25.4	58.7	0	1		21.6	23.3	5.68	22.4	17.17	21.1	3.4	497	21.6	67.1	25.2		26.3		20.55	25.6	849		38.2	9.09	37.6	6.76	38.3	31.09	2764
2014	1	1	0	39.3	1	2	3270		2	0			34	124				166	61	26.2	70.2	0	1		22.2	22.2	5.34	23.5	18.36	23.1	3.89	556	22.3	73.5	26.5	6.65	26.6	4.72	21.86	27.2	911	26.2	35.2	8.58	35	6.27	37.6	30.63	2440
2012	1	2	0										28	85	5.8	3.4	10.2	160	68.2	26	77	0	0		23.3	24.4	6.07	24.1	18.76	25.5	4.45	709	24		27.3	6.83	26.5	4.71	21.97	27.3	1023	26.5
2013	1	1	0			1							31	105	7.4	4.3	11.2	172	60	26.6	71	0	0		22.1	21.3	5.1	22.1	16.68	21.5	3.55	438	21.5	77
2013	1	1	0	39.6	1	1	3170		2	0			29	88	5.8	3.8	10.6	158	44	26.6	52.5	0	1		22.1	23.1	5.59	22.5	17.36	22.5	3.79	530	22.1	61.1	28.3		28.4		23.11	28.5	1194		37	8.83	38.1	6.81	38	30.72	2666
2012	1	1	0	39.2	1	2	3060		2	0			24	102	6	3.9	11.6	165	50	27.4	57.6	0	1		23.4	24.2	5.94	23.1	17.76	24.1	4.12	614	23.4	61.45
2012	1	2	0	40.1	1	2	2830		0	0			35	92	6.2	3.9	12.4	153	46.5	25.2	49.85	1	1	1	21.2	22.5	5.51	21.5	16.22	21.2	3.43	450	21.6	54.7
2013	1	2	1	39.5	1	2	3710		2	0			30	101	6.6	3.7	12.1	168	56	26	62.5	0	1		21.6	22.4	5.44	22.3	17.07	21.6	3.6	487	21.5	68.2
2014	1	2	1	38.2	1	1	3530		2	0			28	99	6.1	3.7	11.5	163	75	27.1	82	0	1		22	22.1	5.29	23.4	18.16	21.5	3.56	511	22	88	27.3		26.4		25.38	31.1	1247		36.4	8.78	37.5	6.72	40.5	32.62	2869
2014	1	2	0	40.6	1	2	3690		2	0			38	115	6.5	4	10.4	155	49	26	56.5	0	1		21.4	22.1	5.28	22.4	17.17	21.3	3.48	465	21.3	59.85
2012	1	1	0	39.4	1	2	3440		2	0			33	93	6.1	3.9	12.4	168	58	24.5	58	0	0											71.2
2013	1	4	0	39.2	1	2	3850		1	0			30	130				164	57	27	69.8	0	0											77.9
2012	1	1	0	38.6	2	2	2860		2	0			37	89	6.1	3.6	11	165	53	26.1	59	0	1		21.4	23	5.57	21.6	16.41	21.2	3.43	462	22	66	26.5	6.67	25	4.32	21.39	26.6	910		37.5	8.91	36.1	6.48	36	29.27	2423
2014	1	3	1			2							38	120	5.7	3.6	10.9	158	54	27.4	63	0	1		22.4	22.5	5.51	23.5	18.33	21.4	3.53	535	22.2								1290
2013	1	2	0	38.2	1	1	3680		1	0			30	81	6.6	3.4	11.7	175	57	30.5	68	0	1		24	24.3	6.01	24.2	18.84	25.4	4.42	704	24.2	72	33.2		31.4		26.64	32.4	1012		38.2	9.09	37.2	6.69	38.2	31.02	2711
2012	1	1	0										35	122	6.4	3.6	10.9	168	66	25.4	74	1	1	1	21.3	21.3	5.09	22.3	17.06	21.5	3.56	452	21.6		27	6.74	25	4.33	19.36	24.5	814		37	8.84	36.1	6.48	38	30.71	2574
2012	1	1	0	36.5	1	2	2600		2	0			34	83	5.7	3.4	10.7	160	48	27.5	53.1	1	1		23.5	23.2	5.64	24.3	18.96	24.2	4.18	643	23.2	55.5	28.4	7.13	28.6	5.12	22.54	28	1168		35.3	8.9	36	6.5	37.6	30.7	2499
2012	1	1	0										29	87	7	4.2	11.3	167	51	26	69.6	0	1		21.1	22.2	5.35	24.4	19.2	21.3	3.48	549	23		28	6.9	26.2	4.6	23.9	29.4	1159	28.1	39.2	9.24	34.3	6.18	40.6	32.81	2841
2013	1	2	1	40	1	2	2820		0	0			41	139	6.1	3.5	12.5	158	49	26.4	55.2	0	1		22.1	22	5.27	22.6	17.52	21	3.36	466	21.3	59.6	26.2		27.5		21.31	26.5	968		36.5	8.79	37.6	6.73	38.1	30.77
2012	1	1	0	38.1	2	2	3290		2	0			29	91	6.5	4.1	12.3	164	50	24.5	52.5	0	1		21.1	22.1	5.3	22.1	16.73	21.3	3.5	453	21.6	60	25.3	6.28	23	3.86	20	25.3	728	24.5	37	8.83	35.5	6.39	38.4	31.22	2604
2012	1	1	0	41	1	1	3330		2	0			34	130	6.3	3.8	12.2	158	48	28.2	54.5	1	1		24	23	5.58	24.6	19.5	24.3	4.2	665	23.4	61.5	31.2	7.81	29.1	5.18	22.82	29.3	1391		39.6	9.3	38.1	6.8	40.3	32.4	2995
2013	1	1	0	39.6	1	2	3550		2	0			32	109	6.4	3.9	10.9	162	84	26.6	80.5	0	1		21.6	21.3	5.08	23.2	17.83	21.6	3.59	483	22.1	84.55	27.1	6.77	26.5	4.71	23.37	28.6	1104	27.2	38.5	9.17	38.5	6.89	40.4	32.54	3014
2012	1	1	0										33	103	6.1	3.7	10.9	164	58	26.4	70.9	0	0		23.6	24.2	5.93	25.5	20.25	24.2	4.15	734	24.5	80.5	24.6	6.06	24.6	4.67	21.55	27.3	1093		43	9.92	41.4	7.19	44	36.55	3925
2014	1	3	1			1							37	116	6.1	3.5	11.9	158	56	25	64	0	1		20.4	21.2	5.04	21	15.49	22.1	3.67	401	20.5
2014	1	1	0	39.6	1	1	3490		2	0			28	87	5.7	3.7	10.8	162	60	25.5	63.5	0	1		22	22	5.24	22.3	17.06	21.4	3.52	464	21.3	70	25		27		21.5	27	914		35.6	8.68	36.3	6.53	36.5	29.78	2437
2012	1	1	0	38.5	2	1	3180		2	0			38	91	6.6	3.8	11.7	160	60	26	65	0	1		22.2	22.6	5.54	21	15.52	20.6	3.31	421	21.3	71
2013	1	2	1	37.5	2	1	3330		2	0			37	120				164	53	25.6	60.5	0	1		20.3	20.3	4.74	22.2	16.84	21.4	3.52	413	20.6	64.3	25.5	6.4	29	5.15	22.4	27.6	1055	27.1	35.5	8.65	38	6.78	39.1	31.61	2725
2012	1	1	0	39.2	2	2	3080		2	0			32	121	6.2	4.2	11.7	160	65	27.3	71	1	1	1	23.1	23.3	5.71	24.2	18.9	23.2	3.97	625	23.5	78	28.2	7.05	27	4.76	23.68	29.1	1176	27.5	35.2	8.57	32.6	5.87	34.6	28.43	2097
2012	1	4	1	38.5	2	1	2800		2	0			34	120	6.1	3.9	10.5	164	65	26.5	72.9	0	1		22.2	21.3	5.1	23.2	17.82	22.1	3.67	492	22.2	77.5	25.3	6.28	27.3	4.84	20.86	26.2	897	26.1	33.6	8.31	34.4	6.19	35	28.54	2128
2014	1	1	0	40.4	1	2	3540		2	0			36	102	6.3	3.5	10.7	163	58	25.4	69.4	1	1	1	21.4	23.3	5.72	23.6	18.42	21.6	3.61	568	22.4	75	27.3		27		22.34	27.6	1107		38.1	8.97	37.2	6.66	36.5	29.76	2540
2014	1	1	0	40.2	1	1	3330		2	0			36	132	5.3	3.5	11.8	158	58	25.4	66	1	1		24.1	23	5.57	24.6	19.56	25.5	4.48	699	23.6	72.6
2013	1	4	1	39	1	2	2980		2	0			33	126	6.3	3.6	11.2	160	50	25.5	56.7	0	1		21.4	20.5	4.84	21.5	16.22	21.3	3.46	394	21.1	63	25.3	6.28	26	4.53	21.6	27	896	26	37.6	8.93	39	6.93	38.5	31.25	2793
2013	1	1	0	38.2	2	1	3400		2	0			38	119				167	56	26.2	67.5	1	1	1	23.2	22.6	5.52	23.6	18.49	23.2	3.95	585	23.2	73	26	6.48	25.5	4.46	20.57	26	857	25.4	37.6	8.93	37	6.61	41.2	32.79	2895
2014	1	1	0	40.2	1	2	3480		2	0			33	82	6.9	3.8	10.7	159	53	26	57.5	1	1		22	23.3	5.69	23	17.57	21.4	3.52	523	22.1	63.1	26.1		26.2		20.4	25.5	872		38	9.01	36.6	6.58	37	30.01	2560
2014	1	1	0	39.1	2	1	2840		2	0			29	126	6.2	3.6	11.4	154	60	26	67.8	0	0		23.6	23.3	5.7	23	17.64	23.3	4.01	572	22.4	74.5	26	6.47	27.3	4.84	20.68	26	911	26.2	37	8.83	35.5	6.39	34.6	28.44	2287
2014	1	2	1	39.2	2	2	3400		2	0			35	109	6.2	3.9	11.7	161	64	25	67.5	0	0											75	24.4	6.05	25	4.33	20.47	25.6	781	24.4	36.5	8.8	35.1	6.29	35.1	28.61
2012	1	1	0	37.1	1	2	3310		2	0			30	97	6.5	3.8	12.4	169	63	27	72	0	1		23.5	25	6.15	25.3	19.95	25.5	4.45	780	24.4	76.7
2013	1	2	1	38.3	2	2	2580		0	0			33	140				158	68	26.3	76.7	0	0		22.1	21.2	5.06	21.6	16.41	22	3.64	433	21.4	80.1
2012	1	1	0	39.4	2	1	3150		2	0			19	106	6.2	3.9	11.8	150	48	26.6	54	0	1		22.3	20.6	4.92	21.4	16.31	21.6	3.61	409	21.2	60.3	25.3	6.29	26.1	4.56	20.67	26	851	25.4	37.3	8.89	38.3	6.85	40.2	32.28	2892
2013	1												36	111	6.6	4	11	158	44	25.3	53	1	1	1	20.6	20.6	4.92	20.6	15.42	22	3.63	386	21		25.2		22.6		22.47	28	1000
2013	1	2	1	38.3	2	1	2640		0	0			38	98	5.9	3.5	11.8	163	51	26.4	57.8	1	1	1	23	21.5	5.17	22.3	17	22.3	3.74	472	21.4	64.5	26.1	6.51	25.6	4.51	21.32	26.6	910	26	37.6	8.93	35.3	6.34	36.4	29.65	2436
2013	1	1	0			2							32	106	6.6	3.5	9.3	160	58	25.1	58.05	1	1		23	20.5	4.83	23.4	18.14	23.4	4.02	517	22.3	68.55	24.5	6.11	25.6	4.49	19.5	24.6	756	24.3	35	8.52	39.5	7.03	38.2	30.99	2687
2013	1	2	1	39.6	1	1	3320		2	0			32	106	6.5	3.6	11.2	162	44.7	25.4	52.6	0	1		21.4	22	5.24	22.6	17.42	22	3.63	484	21.5	57.6	26.3		26.4		21.67	27.1	947		36	8.69	37.4	6.69	37.5	30.54	2574
2012	1	1	0	39.4	1	1	3470		2	0			29	109	6.3	3.8	11	166	54	25.5	68	0	1		21.5	22.4	5.44	22.3	17.04	21.5	3.57	483	22.2	75.5
2014	1	2	1	39.4	1	2	3660		2	0			37	114				173	51	27.6	62	0	1		23.3	23.5	5.79	23.6	18.48	25.2	4.37	655	23.3	65	27.4	6.9	28.2	5	23.02	28.4	1146	27.6	36.2	8.73	37	6.61	37.4	30.37	2541
2014	1	2	0	38.3	2	1	3450		2	0			43	134	5.6	3.6	11.9	161	64	27.6	72.5	1	1		23.6	24.1	5.89	23.3	18.06	23.6	4.07	617	23.1	77	28.2		28.4		23.72	29.2	1234		37.3	8.68	36.5	6.56	38.3	31.09	2651
2012	1	2	1	39.2	1	1	3560		2	0			33	103	6.2	3.9	11.8	163	45	25.1	55.4	0	1		21.2	22	5.23	21.4	16.12	22.4	3.76	446	21.5	61.5									36.2	8.73	37.1	6.62	37.1	30.13	2515
2013	1	1	0	40.4	1	2	3470		2	0			32	132	6.2	4	10.7	160	47	25.5	54	0	1		21.5	22.1	5.28	22.2	16.84	21.3	3.51	456	21.6	60.5	25.5		26.1		22.06	27.3	944		37.4	8.9	38	6.77	41.2	32.99	2965
2014	1	1	0	38.4	1	1	3570		2	0			34	100	6.5	3.6	9.3	168	50.8	26	60.5	0	1		22	23.4	5.74	23.1	17.76	21.5	3.55	538	22.2	64.5							1050
2013	1	4	1	38.6	2	2	3600		2	0			43	85				165	65	27.4	72	0	0		23.2	24.1	5.92	25	19.62	23.3	3.98	682	23.5	76
2012	1	1	0	38.3	2	2	2630		0	0			29	113	5.9	3.7	9.8	165	55	26.5	58.3	1	1		21.5	22.2	5.33	23.1	17.69	22.2	3.69	508	22.4	63.25	28	6.99	28.4	5.06	22.18	27.4	1112	27.3	35.1	8.55	34.6	6.25	35.3	28.92	2238
2012	1	1	0	41	1	2	3280		2	0			32	96	6	3.7	10.1	157	43	25.2	51.2	0	0											55.9	25	6.2	25	4.3	20.6	25.6	800	25.3	36	8.7	35.1	6.3	38.4	31.18	2541
2013	1	1	0	39.2	1	1	3870		1	0			26	76				169	66	28.5		0	1		22	22.1	5.29	24.6	19.45	22.3	3.7	578	22.5	85.65
2013	1	1	0	38.4	1	1	2630		0	0			29	107	7.5	4	12.1	159	54	26.3	56.9	0	1		22	22.1	5.28	22.1	16.73	22.4	3.75	472	22.1	62.5	26.4	6.62	27.3	4.84	21.15	26.4	960	26.2	34.6	8.51	37.5	6.74	36.1	29.42	2408
2013	1	2	0	39.4	2	2	3670		2	0			32	119	6.7	3.7	11.3	160	60	25.6	63	0	1		22	22.3	5.42	24	18.62	22.6	3.82	568	23.1	66
2014	1	2	1	38	2	1	3090		2	0			35	106	6.5	4.1	12.2	164	50	26	57.6	0	1		22	22.4	5.43	23.2	17.9	21.2	3.46	504	21.6	61.5
2014	1	2	1			2							35	106	6.5	3.6	9.6	157	47	25.4	53.5	0	1		20.4	20.6	4.9	21.5	16.19	20.5	3.3	385	20.3		26.6	6.7	25.4	4.42	21.63	27.1	942	25.6
2012	1	3	1	39.3	1	2	3540		2	0			37	101	6.4	3.9	11.3	160	45	26.3	53	0	1		22.3	22.6	5.5	23.6	18.4	22.5	3.7	569	23.1	61	27.1	6.77	28.4	5.07	21.41	26.6	1031	27	38.1	9.05	40.3	7.1	38.6	31.39	2893
2013	1	2	1	40.3	1	1	3490		2	0			29	122	6.6	3.6	11.9	166	59	27.4	66.8	0	1		22.3	23	5.58	22.2	16.77	23.2	3.95	519	22.4	72.8	30		28.2		23.27	28.5	1152		39.6	9.31	38.4	6.87	37.5	30.47	2776
2012	1	1	0	41.2	1	2	3700		2	0			28	87				173	55	26	62.3	0	0		22	22.2	5.37	22	16.46	23.5	4.06	496	22.3	72
2013	1	1	0	38.6	1	1	2940		2	0			30	114	6	3.6	11.8	165	55	26.6	63.5	0	1		24	24.1	5.89	24.1	18.73	23.4	4.02	642	23.2	68	25.4		27		22.82	28.3	1017		32.5	8.11	33.1	5.94	34.1	27.88	1958
2014	1	1	0	38.3	2	2	3030		2	0			29	88	6.3	4	11.2	163	60	27.2	70.3	0	1		22.2	20.6	4.91	22.4	17.24	21.5	3.55	443	21.1	78	27	6.73	27.4	4.88	22.08	27.4	960	26.4	36	8.7	36	6.45	39.6	31.92	2676
2014	1	1	0	40.2	2	2	3440		2	0			38	116	5.8	3.7	11.3	163	63	26	68	1	1		21.4	22.5	5.49	22	16.5	22.2	3.69	478	21.4	74.8	27.1	6.76	26.6	4.73	20.89	26.2	950	26	34.4	8.46	34.4	6.19	36.1	29.45	2258
2013	1	1	0	24.6		2							32					160	51
2014	1	1	0	40.2	2	1	3580		2	0			32	87	6.4	3.3	12	168	58	26.1	67.5	0	1		22.1	23	5.55	24.1	18.71	23.3	3.98	601	22.6	69.9	26.5	6.65	27	4.74	22.47	28	1033		37.2	8.87	35.1	6.29	37.1	30.08	2331
2012	1	3	0	39.5	1	1	3160		2	0			30	118	6.4	3.7	11.7	172	80	24.2	85	0	1		21.5	20.6	4.89	21	15.55	20.4	3.25	361	20.5	89.8	24.4	6.03	24.5	4.28	18.15	23.4	658		38.1	9.03	36.4	6.53	36.6	29.85	2533
2013	1	2	1	39.1	1	2	2820		2	0			32	73	6.5	3.8	13.1	163	51	25.6	58.3	0	1		21.3	21.6	5.21	22.3	16.94	21.5	3.55	457	21.6	60.3
2013	1	1	0	36.5	2	2	2330		0	0			33	114	6.2	3.7	10.8	166	59	27	71.3	0	1		22.4	21.6	5.2	21.6	16.38	22.4	3.75	452	21.6	76.6	26.5	6.65	27	4.76	21.4	26.6	969	26.3	36.1	8.71	36.5	6.56	35.2	28.78	2336
2013	1	2	1	38.1	2	2	3510		2	0			35	89	6	3.8	11.7	158	61	25	63.9	1	1	1	21	21.4	5.12	21.5	16.26	21.1	3.37	411	21.2	69.2	26.2		24.4		21.26	26.5	876		38.3	9.13	34.2	6.15	35.4	29.02	2370
2012	1	3	0										36	133				166	54	27.6	66.5	0	0		23	24.4	6.07	24.2	18.87	22.4	3.78	643	24		30.6	7.71	27.6	4.92	23.98	29.4	1339	28.5	41	9.58	37.3	6.67	41.5	33.26	3154
2013	1	1	0	40.5	1	1	3160		2	0			29	86	6	3.8	11.5	163	47	26.5	55	0	1		22.3	21.6	5.22	22.6	17.56	22.1	3.67	492	22.2	60.4
2012	1	1	0	40	1	1	3710		2	0			36	88	6	3.5	10.7	170	54	27.4	62.5	0	1		22.5	23	5.58	23.2	17.92	22.2	3.7	542	22.2	67.8	28.4	7.13	27.5	4.9	23.99	29.4	1234	28.1	34.3	8.4	34.3	6.2	37.1	30.1	2317
2014	1	1	0	39	1	1	3490		2	0			32	122	6.1	3.5	10.1	158	53	26.5	60.5	1	1	1	22.4	22.4	5.45	23	17.58	23	3.88	533	22.1	64.6							957
2014	1	1	0			1							36	72	6.3	3.5	12.2	169	52	26.2	61.7	0	1		21.5	20.4	4.82	21.5	16.19	21.4	3.52	397	20.4		25.6	6.44	26.2	4.6	20.72	26.1	809	25.3
2013	1	1	0	35.6	2	2	3250		2	0			38	132	6.2	3.8	12.9	161	73.5	27	73.5	0	1											78.9	28.3	7.09	25.1	4.31	21.89	27.2	1005	26.5	41.3	9.62	34.1	6.12	40.2	32.34	2871
2014	1	1	0	40.2	1	1	3070		2	0			34	121				164	52	25.1	56.8	0	1		20.6	20.6	4.92	21.5	16.21	20.3	3.24	383	20.3	63.8
2012	1	1	0	38.4	1	1	2930		2	0			29	101	6.2	3.8	11.7	164	57	26.2	65													70.5	26.2	6.22	28	4.95	20.08	25.4	856
2012	1	1	0	40.3	1	1	2920		0	0			34	101	6.2	3.6	12.1	161	55	27.1	68.2	0	0											74.9	26.3	6.61	27.5	4.9	22.1	27.4	1030	26.6	35.3	8.61	38.1	6.8	36.6	29.93	2509
2014	1	2	1	38.2	1	2	3820		1	0			35	113	6.5	3.9	11.3	160	65	26.2	76.5	0	1		22.2	23.1	5.59	23.3	18.05	24	4.11	589	22.6	80	27.6	6.97	27.4	4.85	21.73	27.1	1049	26.5	39.6	9.34	39.3	7.1	44	34.79	3450
2014	1	5	2	40.3	1	1	3310		2	0			35	136	5.8	3.4	11	158	48	25.6	56	0	1		23.1	24.3	5.99	23.5	18.29	22.6	3.82	613	23	60.5
2013	1	2	0			1							33	106	5.9	3.5	11.1	153	52.5	27.1	59.6	1	1	1	23.1	22.2	5.33	22.3	17.01	24.1	4.13	521	22.4		26.1	6.49	28.4	5.05	20.88	26.2	952	26.3
2012	1	1	0	39.5	2	1	2520		0	0			35	88				156	51	27.2	57.3	1	1		23.5	24.1	5.91	25.2	19.86	24.5	4.25	724	24.5	61.6	28.2	7.05	27.3	4.84	24.87	30.4	1273	28.3	35.6	8.67	36.1	6.46	35.1	28.62	2286
2014	1	1	0	38.1	1	2	2780		2	0			28	104	6	3.4	12.2	166	56	26.4	64.5	0	1		22	23.2	5.66	22.3	17	21.6	3.59	505	21.6	71
2012	1	1	0	39	1	2	3400		2	0			36	95				160	46	27	54.8	0	1		22.4	23.5	5.8	23.3	17.96	23.4	4.02	598	23.3	56.9
2012	1	2	0	40.1	2	2	3280		2	0			37	82	5.8	3.6	10.8	165	50	26.4	53	0	1		21.6	21.5	5.17	21.6	16.42	21.6	3.59	438	21.5	60.5	26.4	6.5	24.5	4.6	20.3	24.5	951		39.2	9.24	37.3	6.68	37.4	30.38	2694
2013	1	1	0	40	1	2	3440		2	0			32	120	6.2	3.9	11.6	162	47	26	53.7	0	0		21.4	22.6	5.52	22.1	16.6	21.5	3.57	475	22.1	57.9	28.3	7.09	27.4	4.85	21.68	27.1	1065	27.2	39.6	9.31	38.5	6.88	38.4	31.2	2874
2013	1	2	0	36.6	1	1	3220		2	0			37	128	6.4	3.9	11.9	172	62	26.4	73	0	1		22.6	22	5.25	24.3	18.95	22.6	3.83	567	22.4	80	25.5	6.4	26.4	4.66	21.9	27.2	952	26	38	9.01	36.5	6.56	38.2	31.03	2677
2013	1	2	1	41.1	1	1	2960		0	0			32	126	6.8	3.8	11	166	55	26	59	0	1		22	22.2	5.34	21.4	16.13	21.3	3.5	436	21.1	64	25.1		25.3		19.73	25.1	769		39	9.2	35.6	6.42	40	32.11	2819
2012	1	2	1	38.6	2	2	2990		2	0			31	122	6.1	3.4	10.6	165	49	26	55.8	0	1											58	27.1	6.75	26.5	4.7	22.69	28.2	1056	27	37	8.83	35.6	6.43	36.4	29.74	2443
2012	1	1	0	39.4	1	1	3320		2	0			37	125	5.6	3.4	11.7	173	66	25.6	73.9	1	1	1	22.3	22.6	5.52	23.2	17.93	22.1	3.66	533	22.5	80.5
2014	1	2	1	37	2	1	3270		2	0			31	83	6.7	3.6	12.6	165	82	24.6	86.5	0	1		21.1	22.2	5.35	22.4	17.24	21.4	3.52	478	21.4	95	25.2	6.25	26.3	4.62	19.51	24.6	789	24.5	37	8.84	38	6.78	40.6	32.66	2908
2013	1	1	0	38.4	1	1	2420		0	0			30	90	5.9	3.5	11.3	152	46	30	60	0	0		22.2	21.1	4.98	22	16.56	22.6	3.83	447	21.6	66	28.6	7.22	30	5.34	26.87	29.2	1323	29.2	33.1	8.17	37.3	6.66	36.3	29.59	2332
2012	1	2	1	38.2	2	2	2860		2	0			34	135	6.1	3.6	12.7	160	55	27.3	58.8	0	1		22.6	22.5	5.49	23.1	17.69	22.5	3.81	535	22.2	64	27.6	6.98	29.2	5.19	22.87	28.3	1178		35.4	8.6	38.2	6.8	39.1	31.6	2730
2012	1	2	0	39.2	1	1	2780		0	0			28	86	5.9	3.7	11.2	165	45	25.5	55	0	1		21.5	22.3	5.38	22.2	16.8	22.6	3.84	492	21.5	56
2012	1	2	1	38.4	2	1	3410		2	0			40	116	6	3.4	10.3	161	58.5	25.2	67	0	1		20.5	21.4	5.14	21.5	16.2	20.4	3.25	401	21.2	74.1	26.4	6.62	25.3	4.4	22.86	28.3	1000		36.2	8.73	35.3	6.35	37.1	30.07	2435
2012	1	3	1	38.3	2	2	3340		2	0			38	123	5.7	3.3	10	162	48	25.6	53	0	0											59.4	27.1	6.77	26.3	4.63	21.57	27	978	26.4	39.3	9.27	38.2	6.82	39.6	32.01	2949
2012	1	1	0	40.2	1	1	3150		2	0			35	115	6.4	3.7	10.7	154	43	25.6	52	0	1		21.6	21.3	5.11	22.3	17.04	21.3	3.48	446	21.2	57.3	25.3	6.32	27	4.76	20.96	26.3	897	26.1	38.4	9.13	36.6	6.57	37.4	30.37	2631
2013	1	1	0	39.5	1	1	3050		2	0			28	94	6	3.9	11.6	169	61	26.5	60.8	0	1		22	22.2	5.33	22.3	16.95	22.1	3.67	478	22.1	64.7	27.3		28.4		23.61	29.1	1196		37.5	8.92	37.4	6.71	35.6	29.19	2474
2012	1	2	1	34.1	1	1	2320	1	2	0			30	97	6.1	3.8	11.1	172	50	26.3	55.25	0	1		21.3	23	5.55	22.4	17.11	21.1	3.37	479	22.1	58	28.4	7.13	26.5	4.69	21.22	26.5	1021	26.5	36	8.69	33	5.89	32.2	26.41	1933
2012	1	2	1	38.3	1	1	3020		2	0			27	110	6.1	3.8	11.7	156	45	27.1	51.5	0	0		23.1	22.3	5.41	23.2	17.89	23.2	3.93	547	23	57.5	26.3	6.58	27.2	4.79	20.02	25.3	920	26	36.5	8.8	38.4	6.87	38.4	31.24	2739
2012	1	1	0	39.2	1	2	3370		2	0			27	89	6.5	4.1	11.7	160	50	27.4	60.8	0	1		23.4	23.1	5.6	24.2	18.82	23.2	3.93	606	23.4	66.4	28.4	7.16	26.3	4.53	24.76	30.3	1244		38.1	8.96	38	6.78	39.5	31.9	2839
2014	1	1	0	38.2	1	1	2600		0	0			33	104	6.5	3.9	12	172	55	27.3	64	0	1		23.2	23.6	5.82	23	17.64	23.5	4.04	588	22.5	70	28.2	7.07	27.6	4.92	21.92	27.3	1087	27.4	37.4	8.9	36.1	6.47	36.4	29.7	2468
2012	1	1	0	39.6	1	1	2920		2	0			30	104	5.8	3.5	11.3	168	54	26.6	66	1	1		22.5	23.3	5.7	23	17.59	23.2	3.96	566	23.1	71	27.2	6.82	28	4.95	21.32	26.6	990	26.4	33.6	8.33	34.5	6.23	32.6	26.82	1963
2014	1	1	0	39.1	2	2	3050		2	0			34	130	6.3	3.7	12.5	158	56	26	58.1	1	1	1	23	22.4	5.43	22	16.44	25.1	4.34	523	22.1	62	26.3		27.3		20.95	26.3	940
2013	1	2	1	38.5	2	2	3020		2	0			33	102	6.8	3.6	11.8	163	48	26.4	54	0	1		22.4	23.2	5.63	22.6	17.43	22.6	3.83	540	22.6	57.8	27.6		27.4		21.28	26.5	1026		34.6	8.51	35.3	6.35	36.2	29.52	2318
2014	1	1	0										26	86	6.7	3.4	9.4	150	36	27.3	41	0	0												27	6.73	27	4.75	21.66	27.1	995	26.6
2012	1	2	0	39.2	1	1	2520		0	0			31	125	6.6	3.7	12	127	60	26	61.4	0	1		22.2	21.3	5.08	21.4	16.17	22.1	3.67	428	21.4	65.7	25.2	6.26	25.5	4.46	19.98	25.3	797		35.1	8.55	37.5	6.71	37.6	30.68	2558
2014	1	1	0	36.6	2	2	3090		2	0			40	128	6.1	3.5	13.7	155	59	27.4	73.9	1	1	1	23.4	23.5	5.81	25	19.66	24.1	4.12	688	23.5	87	29.1		27.1		23.83	29.3	1231		36.5	8.79	37.5	6.72	38.6	31.45	2721
2012	1	2	1	33.1	1	1	2030	1	2	0			32	102	6.2	3.6	12.1	163	52	25.6	59.5	0	1		21.4	23.2	5.65	21.5	16.23	21.2	3.41	462	22	63.3
2012	1	1	0	38.6	1	2	3230		2	0			30	115	5.9	3.5	11.8	170	54	25.4	62.2	1	1		21.6	22.6	5.52	21.3	16.04	21.6	3.61	459	22	69	27.4	6.91	27.2	4.79	20.55	25.6	960	26.2	42	9.8	39.6	7.05	40.3	32.42	3230
2014	1	1	0	39.4	1	2	2870		2	0			34	99	6	4	10.1	161	56	27	55.65	1	1		22.1	23.4	5.74	22.3	17.03	22.2	3.7	524	22.1	57.8							1105
2012	1	1	0	40.2	1	1	3340		2	0			39	102	5.8	3.8	11.4	159	70	27.3	72	0	1		23.3	24.1	5.89	24.2	18.84	23.4	4.02	647	24	76.9									40	9.35	37.5	6.73	39.1	31.55	2883
2013	1	1	0	38.5	1	2	3140		2	0			34	74	6.6	3.7	12	159	50	26.6	58.75	0	1		22.6	23.5	5.8	23	17.66	23.1	3.91	575	22.4	62.5	27.6	6.97	27.4	4.87	22.02	27.3	1071	26.6	38.1	9.03	36	6.43	38.2	31.02
2012	1	1	0	40.5	1	2	3080		2	0			30	109	6.2	3.8	11	159	48	27	55.5	1	1		22.6	23.6	5.82	24.2	18.88	22.4	3.77	614	23.4	61	28.4	7.16	27.5	4.91	23.68	29.1	1219		39	9.2	38	6.78	39.1	31.58	2861
2014	1	1	0	36.6	1	1	3120		2	0			33	90	6	3.9	11.9	159	53	25.1	60	0	1		21.1	21.2	5.04	21.4	16.15	21.2	3.44	406	20.5	68	24.3	5.99	26	4.53	21.57	27	862	25.5
2014	1	1	0	39.2	1	2	3220		2	0			32	95	6.6	3.4	11.3	163	55	25.1	61	0	1		21.6	20.5	4.87	23	17.6	21.4	3.54	453	21.2	71							780
2012	1	1	0	39.6	1	1	2790		0	0			22	110	5.8	3.6	10.4	170	54	26.1	60	0	1		21.6	20.6	4.91	21	15.48	21.1	3.38	370	20.6	66	25	6.18	25.5	4.48	20.28	25.5	805	25.1
2014	1	2	1	39.3	1	2	3680		2	0			34	86	6.1	3.4	10.9	160	47	25.1	57	0	0		21.4	22.1	5.28	21.4	16.18	21.5	3.55	436	21.1	63	26.1		24.2		19.72	25.1	781		37	8.84	35.1	6.3	37	30.03	2442
2014	1	1	0	37.4	1	2	2810		2	0			32	135	6.9	3.5	9.1	163.8	56	26.1	62.4	1	1		22	22.5	5.48	23.3	18.01	22	3.64	530	22.1	66.4	26.3		26.1		21.17	26.4	918		38.3	8.99	37.1	6.69	38	30.78	2680
2012	1	2	1	39.5	1	1	3290		2	0			34	101	6	3.4	11.4	169	59	27.1	65	0	1		22.3	21.3	5.08	21.5	16.21	22.4	3.78	438	21.5	70.5
2012	1	3	0	39.1	2	1	4030		1	1			34	102	5.3	3.4	11.5	168	60	26.3	69	0	1		21.6	22.6	5.53	23.1	17.77	22.3	3.74	535	22.2	72	29.2	7.34	27.5	4.97	22.96	27.2	1200		39.2	9.23	38.3	6.86	39.6	32.03	2953
2014	1	2	1	38.1	2	1	3460		2	0			29	122	5.9	3.8	11.6	161	56	31	59.8	0	1		22.3	22.5	5.48	22.5	17.35	24.1	4.13	549	22.3	65.2	33.1		34.4		26.6	32.4	1910		39	9.2	44	7.53	39.6	32	3172
2014	1	1	0	40.1	2	2							36	131				164	49	25.6	53.9	1	1	1	21.6	22.4	5.44	24	18.66	23.2	3.94	584	22.5	57
2014	1	3	1	39	1	1	3270		2	0			35	116	5.5	3.3	11.6	162	47	25.4	53.5	0	1		21.4	22.2	5.37	23	17.58	22.3	3.72	511	22	58	26.2	6.57	26.3	4.63	22.86	28.3	1029	27	38.1	8.97	38.2	6.86	38.3	31.12	2765
2014	1	4	0			2							36	114	6	3.9	11.7	158	59	26	66.7	1	1	1	21.6	22.5	5.53	22.5	17.28	21.4	3.52	496	21.6		26		26.5		22.09	27.4	977
2012	1	2	1	38.6	2	1	3150		2	0			35	99	6.1	3.7	11.8	159	54	27.6	63	0	0		23.5	24.4	6.05	23.5	18.32	23.5	4.04	644	24	71	30	7.51	30.4	5.45	22.41	27.4	1233		39	9.2	36.4	6.53	37.5	30.56	2663
2014	1	2	1	40	1	1	3260		2	0			30	83	6.2	3.5	11.1	163	55	26.3	65.5	0	0		21	21.2	5.04	21	15.44	20.5	3.31	374	20.2	69	27.2		27		22.64	28.1	1062		38.1	9.06	37.2	6.65	38.6	31.4	2762
2012	1	1	0	38	1	2	2930		2	0			33	93	5.7	3.3	10.2	158	48	27.2	50	0	1		23.1	23.2	5.72	23.2	17.84	23.2	3.96	578	22.5	52.6	29.6	7.47	28.3	5.02	21.92	27.3	1170		37	8.83	37	6.59	37.3	30.25	2546
2013	1	1	0	39.1	2	1	2980		2	0			33	85	5.9	3.5	10.7	158	50	24.2	53.8	0	0		24	24	5.87	23.2	17.83	24.1	4.14	611	23.4	60.8	24	5.86	24.1	4.14	17.83	23.2	611	23.4	35.5	8.65	36.2	6.5	38.4	31.23	2594
2013	1	1	0	38.2	2	1	3110		2	0			31	112	6	3.6	12.7	161	83	26.6	87.85	0	1		21.5	22.4	5.47	21.6	16.43	22.1	3.65	471	21.4	92.35	27.3		26		24.36	30	1173		38.2	9.09	37	6.63	38.1	31.09	2694
2014	1	1	0	34.2	2	2	2240		2	0			31	87	6.4	3.8	12.4	167	56	26.1	68	1	1		21.5	20.6	4.92	22.5	17.37	21	3.36	432	21		26		26.3		20.67	26	878
2012	1	3	1	37.2	1	2	2730		2	0			34	106	6.1	3.7	11.3	160	46	25	50.2	0	1		22.6	23.4	5.8	23.1	17.7	22.5	3.8	561	23.1	57	25.2	6.24	25.1	4.34	20.19	25.4	791	25	36.5	8.79	35.4	6.38	37.5	30.55	2513
2014	1	1	0	38.6	2	2	3560		2	0			27	109	6.5	3.7	11.6	156	53	26.6	61.9	0	0		22.4	23.1	5.62	24.3	18.96	22.1	3.68	587	22.5	67	29.1		27.3		21.53	27	1104		38.6	9.19	36.4	6.54		34	3052
2014	1	1	0	38	2	1	2990		2	0			40	118	5.8	3.4	10.1	162	45	27	56.2	1	1	1	22	23.2	5.65	22.6	17.51	22.5	3.79	542	22.2	62.5	27.3	6.84	29	5.14	22.28	27.5	1108	27.5	35.4	8.61	36.2	6.49	38.6	31.35	2599
2013	1	3	1	37.6	1	2	2870		2	0			37	118	6.3	3.5	12	166	58.5	27.1	67	0	1		22.6	22.5	5.5	23	17.6	21.4	3.52	505	22.3	70.7	27.6	6.96	28.2	5	22.37	27.6	1111	27.3	38.4	9.16	38.2	6.82	38.6	31.39	2840
2013	1	1	0	38.5	2	1	3030		2	0			29	114	7.2	3.8	10.7	160	47	26.3	54.5	0	1		22.1	22.4	5.43	22.1	16.65	22	3.64	474	21.4	58.5	27	6.74	27.4	4.86	21.5	27	1002	26.5	33.2	8.23	35.6	6.43	35.1	28.6	2174
2013	1	2	1	39.4	2	2	3540		2	0			35	97	6.3	3.5	11.3	159	53	27	61.1	0	1		22.5	24.3	5.99	24.6	19.45	24.3	4.21	708	24	66.6
2012	1	1	0	39.4	1	2	3340		2	0			35	103	5.7	3.3	10.7	170	57	26	65.3	0	0		21.6	21.6	5.2	22.2	16.77	23.2	3.93	482	22.1	70.5	26.3	6.58	27.6	4.92	21.8	27.2	1006	26.5	40.1	9.42	41.1	7.16	40.6	32.74	3198
2012	1	2	1	37.6	1	1	2980		2	0			37	136	6.5	3.9	11.9	170	65	28.2	75.5	0	1		23.6	23	5.56	24.3	19	24.4	4.23	642	23.6	79.1	28.5	7.21	21.3	5.59	24.04	29.4	1369	29.2
2012	1	3	1	39.4	1	2	3730		2	0			32	101	5.9	3.6	12.5	163	59	26.6	70.5	0	1		22.2	22.4	5.46	22.3	17.04	22.6	3.82	507	22.3	76.3	27	6.73	27.6	4.92	22.77	28.2	1115	27.3	40	9.39	36.4	6.53		33.91	3115
2012	1	2	1	37.6	1	1	2470		0	0			34	119	5.3	3.4	11.3	163	55	26.3	58.3	0	1		22.3	21.6	5.2	22.2	16.78	21.5	3.55	450	21.5	64
2014	1	2	1	38.2	2	1	3290		2	0			39	123	6.5	3.8	12	164	54	25.3	64.45	0	1		21.3	21.6	5.21	22	16.5	21.4	3.54	440	21.1	70.3	26.3	6.58	25.5	4.47	20.9	26.2	891	25.6	38.1	9.06	39.2	6.97	41.6	33.37	3124
2012	1	1	0	39.5	1	1	3050		2	0			26	122	6	3.7	11.2	166	50	25.4	56.8	0	1		21.4	21	4.97	23	17.64	21.3	3.47	455	21.6	60	23	5.58	25.1	4.35	21.76	27.2	884		37.5	8.91	38	6.79	40.1	32.18	2865
2014	1	2	1			2							38	132	6.1	3.6	11.7	160	49	25.4	56.7	0	1		20.6	23.2	5.67	23.2	17.92	22.6	3.84	565	22.4		26.2		26.3		22.72	26.4	1207
2014	1	3	2			2							38	125	6.4	3.7	10.7	165	80	25.3	85.7	0	1		21	21.3	5.1	22.3	16.93	22.1	3.65	456	21.2	88	27.2	6.81	26.4	4.68	21.84	27.2	1007	26.6	37.6	8.96	36.5	6.56	36.6	29.9
2013	1	1	0	38.6	1	2	3030		2	0			33	105	6.2	3.6	11	158	70	25.6	79	1	1		21.6	22.2	5.34	23.3	18.06	22.4	3.77	532	22.5	84									34.3	8.43	36.3	6.52	37.5	30.51	2460
2014	1	3	1	39.5	1	2	3260		2	0			41	131	5.9	3.7	10.3	163	56	29.3	62	0	1											65.5	29.2	7.35	29.2	5.22	24.94	30.5	1398		34.6	8.49	34.2	6.16	35.4	29.03	2211
2014	1	1	0	41.2	1	2	3660		2	0			33	84				165	51	26.3	58.3	0	1		23	23.3	5.7	24.5	19.28	22	3.64	604	23	64	27.2	6.81	27.4	4.86	20.85	26.2	973	26.4	38.3	9.1	38	6.78	39.3	31.73	2852
2013	1	2	0	38.6	2	1	3350		2	0			31	102	5.7	3.5	12	163	52	27.4	62.35	0	1		22.1	21.6	5.19	22.4	17.22	22.3	3.72	481	22.1	64.8	26.5	6.65	28.4	5.07	22.09	27.4	1056	27.1	33.4	8.28	35.3	6.34	36.5	29.77	2295
2013	1	2	0	40.4	1	1	3060		2	0			36	96	5.8	3.9	10.3	157	62	26.5	69.7	1	1		22.4	23	5.55	22.6	17.5	23	3.86	538	22.6	72	27.5	6.93	27.4	4.88	21.88	27.2	1057	27	37.4	8.89	35.5	6.4	37.2	30.17	2500
2012	1	2	1	38.5	2	1	2470		0	0			33	82	5.8	3.4	9.4	160	45.5	25.6	54	0	1		21.6	21.1	5.01	21.6	16.35	21.6	3.61	424	21.4	58.5
2013	1	1	0	38.3	1	2	2780		2	0			29	102	6	3.8	11.3	154	46	26	51.7	0	1		21.6	22.3	5.4	22.3	16.94	21.1	3.39	460	21.3	56.1	26.5		24.2		20.75	26.1	855		37.4	8.9	36.1	6.49	36.3	29.61	2461
2013	1	2	1	39.3	1	1	2610		0	0			28	125	6.1	3.7	11.2	162	54	27.2	60.25	0	1		22.5	21.2	5.06	22.6	17.45	21.5	3.58	466	22	63.75	27.1	6.75	27.1	4.78	21.44	26.6	988	26.5	37.6	9.03	37.4	6.7	36.5	29.84	2578
2012	1	2	0			2							32					165	59			0	1		22.4	23.2	5.66	24.5	19.26	23.3	3.97	636	23.6
2013	1	1	0	28.2	2	2	590	1					26	82	5.8	3.5	14.3	153	48	26.5	60	0	1		21.4	20.6	4.9	19.5	14.22	20.4	3.27	324	20.1		25.1		23.1
2014	1	2	1	40	1	1	3280		2	0			34	109	5.5	3.4	11.1	163	54	26.2	63.4	0	1		21.5	23	5.58	22	16.57	21.6	3.61	483	21.5	67	27.4	6.89	27.5	4.9	21.58	27	1047	27.2	37.6	8.94	36.1	6.47	37.6	30.61	2583
2013	1	1	0	40.5	1	1	3090		2	0			36	119			11.7		58.7	27.1	60	1	1	1	23.3	22.4	5.45	22.5	17.39	24	4.11	546	23	66	26.2	6.55	27.2	4.8	21.12	26.4	943	26.2	35.1	8.56	38.5	6.91	36.5	29.83	2514
2013	1	3	0	33.2	2	1	1520	1	0	0			35	111	6.5	3.6	13.3	160	47	27	49.6	0	1		22.6	23.4	5.75	22.5	18.1	22.5	3.8	577	23.2	52
2014	1	1	0	39.2	1	2	2690		0	0			37	99	6.4	4	11.2	165	46	25	52	1	1		21	22.1	5.29	22.4	17.1	21.3	3.49	465	21.3	58.15	25.2		25.2		20.66	26.1	930		37.6	8.93	35.6	6.42	37.3	30.34	2418
2012	1	2	0	40.5	1	1	2970		2	0			35					163	55			0	1		23.2	23.4	5.73	22.2	16.78	24	4.11	548	23	68.9
2014	1	1	0	38.3	1	1	2850		2	0			30	107	6.3	3.8	10.5	163	46.5	24.2	49.5	1	1	1	20.2	20.6	4.91	21.6	16.33	20.2	3.2	383	20.3	53	25.1		25		20.54	26.3	825		34.6	8.49	35.3	6.34	36.1	29.43	2304
2013	1	1	0	38	1	1							34	138	6.5	3.8	11.2	162	46	26.5	57.3	0	1		22.4	22	5.27	22.6	17.54	23.2	3.93	519	22.4	60.2	26.6	6.71	27.3	4.84	21.58	27	999	26.4	37.5	8.92	36.3	6.53	35.1	28.61	2362
2013	1	3	1	39.2	1	1	3400		2	0			37	110	6	3.4	10.8	167	75	27.5	79.5	0	1		21.4	21.3	5.1	22.5	17.35	21.2	3.41	450	21.6	84	28.2	7.06	27.6	4.92	24.13	29.5	1236	28.1	40.1	9.43	37.4	6.71	40.5	32.64	3040
2014	1	2	1	38.6	2	2	3460		2	0			32	110	6.6	3.7	11.8	153	45	25.4	53.95	0	1		21.2	22.2	5.36	22	16.55	20.5	3.31	437	21.1	61	26.4	6.63	26.2	4.6	21.03	26.4	922		38.2	8.98	37.5	6.73	42.5	33.99	3109
2012	1	2	1	40.3	1	2	3800		2	0			30	95	6.5	3.7	11.3	169	59	25	65	0	0											72
2014	1	1	0	39	1	1	3190		2	0			34	113	5.7	3.8	11.6	168	60	27	70.7	0	1		23	23.4	5.75	24.2	18.85	23.2	3.95	624	23.1								1021
2012	1	1	0	40.2	1	2	3360		2	0			29	124	6.1	3.9	12.1	167	55	25.5	58.5	0	1		21.5	21.6	5.2	22.4	17.19	21.5	3.55	465	22	65	26.5	6.67	26.6	4.73	21.52	27	975		40	9.37	44	7.35	38.1	30.82	2973
2013	1	1	0			2							30	120	6.4	4.3	11.8	160	50	25.5	62	0	1		21.3	20.6	4.9	20.6	15.38	21.3	3.51	375	20.6
2012	1	1	0	40.1	1	1	3320		2	0			28	90	6.1	3.9	11.8	169	53	26	56	0	1		21.6	22.3	5.39	22.3	17.07	21	3.34	460	22	64	24.4	6.07	25.6	4.49	20.42	25.6	801	25.1	39.5	9.29	37.4	6.69	38.3	31.1	2799
2014	1	3	1	39	1	2	3880		1	0			36	132	6.4	3.7	12.3	162	60	25.4	67.2	0	1		20.6	21.6	5.2	22.2	16.8	21.1	3.42	440	21.1	77	26.5		26.4		20.63	25	915		39.6	9.34	37.4	6.7	40.3	32.4	2982
2014	1	2	1	39.3	2	2	3390		2	0			33	105	5.7	3.5	10.9	161	56	28.2	60	0	1		22.2	22.4	5.43	23.6	18.43	23.4	4.02	581	22.5	62.9	29	7.25	29.1	5.17	24.35	30	1327	28.4	36.6	8.82	37.6	6.76	40.6	32.79	2914
2013	1	3	2	39.3	1	1	3670		2	0			37	99	5.6	3.5	10.4	165	49			0	1		23.1	22.1	5.3	24.1	18.74	22.3	3.74	554	23
2013	1	1	0	38.6	1	1	3030		2	0			27	92	6.4	3.9	12.7	160	51	26.3	57.5	0	1		22.3	23.1	5.62	23.2	17.92	22.2	3.7	546	23	62.2	27.4	6.9	26.1	4.57	22.54	28	1048	27.1	37.3	8.88	33.5	6.04	36.2	29.5	2327
2012	1	1	0	38	2	2	3020		2	0			30	99	6	3.4	11.2	156	60	25.5	69	0	1		22.3	24.4	6.03	23.4	18.16	24.1	4.14	644	24	77	27.5	6.93	25	4.33	21.99	27.3	984	26.4	39.6	9.3	38.1	6.79	39.1	31.57	2892
2014	1	1	0	39.4	1	2	3510		2	0			27	100	6.3	3.7	10.6	171	49	26.1	57.25	0	1		21.1	22.3	5.38	23.6	18.44	21.3	3.48	522	22.1	64.1							999
2014	1	1	0	41	1	1	3380		2	0			35	104	7.1	3.9	12.1	165	59	25.5	65	0	1		21.4	22	5.26	21.3	15.98	21.6	3.59	431	21	71.3	25		23.3		21.71	25.5	927		37.3	8.89	37.6	6.75	37.6	30.56	2642
2013	1	2	0	39.3	1	1	2530		0	0			31	108	5.4	3.5	11.4	150	42	26.6	46.7	0	1		22.4	22.4	5.47	21	15.56	21.5	3.58	435	21.4	50.5	25.6	6.44	26.5	4.7	19.49	24.6	821	25.4	34.2	8.41	36.5	6.55	35	28.54	2282
2014	1	1	0	40.3	1	2	3070		2	0			27	95	5.9	3.5	11.3	157	55	27.4	64.8	0	0		24.2	24.3	5.98	24.6	19.46	23.4	4.03	687	23.5	70.3
2013	1	1	0	39.5	1	1	3290		2	0			33	117	5.7	3.5	10.2	166	54	26.7	59.5	0	1		21.1	21.6	5.2	21.2	15.79	21.6	3.6	420	21.3	63.5	27	6.72	26.5	4.7	21.62	27.1	984	26.3	34.3	8.43	39.2	6.98	37.4	30.41	2576
2012	1	1	0	39.5	2	1	2100		0	0			33	98	6.2	3.9	12	165	43	26.3	53.1	0	0		22.6	22.6	5.53	22.4	17.23	21.2	3.4	484	21.5	60.8	28.2	7.06	25.5	4.45	20.4	25.5	932		36.6	8.8	36.3	6.5	35.4	29	2374
2012	1	2	1	39	2	2	3510		2	0			32	138				163	76	28.2	82	0	1		23.2	24.2	5.97	24.3	19.03	24.2	4.17	681	23.5	84.6
2012	1	1	0	38.3	1	2	2860		2	0			31	91	6.4	3.9	12.6	150	41	25.4	44	0	1		21	22.6	5.52	21.6	16.43	20.3	3.22	441	21.5	48.5
2013	1	2	1	37.4	1	1	3300		2	0			33	91	5.8	3.7	12.1	170	72	25.3	83	0	1		21.5	22	5.26	20.2	14.83	22.1	3.68	399	21.1	88	25	6.16	26.3	4.62	20.41	25.5	827	25.4	35	8.53	35	6.28	34.5	28.31	2174
2013	1	3	2	39	2	1	3220		2	0			41	81	6.7	3.6	11.2	163	61	26.6	67.5	0	1		22.1	22.2	5.34	23.1	17.74	23.6	4.07	547	23	72	27	6.74	27.5	4.9	22.39	27.6	1065	27	35.4	8.62	38.4	6.87	38.4	31.15	2684
2013	1	1	0	37.2	1	2	3090		2	0			29	108	6.9	4	11.2	166	57	26.1	65.5	1	1	1	23	24.1	5.9	24.3	19.03	22.4	3.78	630	23.6	69.5	27.4	6.9	26.6	4.71	22.73	28.2			39.6	9.33	35.4	6.37	39.1	31.55	2771
2012	1	3	0	39.4	1	2	2900		2	0			33	117	5.7	3.8	12.6	160	52	25.5	53.85	0	1		21.5	22.2	5.34	22.6	17.52	20.4	3.28	465	22	58.3	26.4	6.62	25.3	4.4	22.29	27.5	966		35.6	8.67	37	6.6	38.1	30.88	2585
2014	1	1	0	39	2	1	3450		2	0			33	112	6	3.4	10.2	164	52	25.4	58.6	0	1		22	23.4	5.75	23	17.68	23.5	4.05	583	22.5	64.9	27.2	6.82	27.4	4.88	21.11	26.4	992	26.6	38.3	9.11	39.1	6.96	39.4	31.86	2929
2013	1	1	0	40.1	1	2	4020		1	1			27	138	5.8	3.4	13	168	67	26	79	0	1		22.1	22.5	5.51	22.4	17.1	22.6	3.84	516	22.4	91	26.2	6.53	27.2	4.81	22.72	28.2	1042	27	36.5	8.81	34.6	6.25	40.4	32.47	2742
2012	1	2	0	39.3	1	2	3130		2	0			31	112	6	3.8	11.6	164	67	25.4	75.3	0	1		21.3	21.1	5.02	21.2	15.8	21.3	3.51	398	21.1	79.13	25.2	6.24	26.1	4.5	21.51	27	896		39.1	9.21	37.3	6.67	39	31.46	2815
2013	1	4	0	38.4	1	1	2700		2	0			38	129	6.7	3.6	11.6	158	60	25.5	63.5	0	1		21.3	20.5	4.85	21.2	15.78	21	3.36	373	20.6	67	24.5	6.1	25.5	4.45	20.28	25.5	791	25.1	36	8.69	37.1	6.62	37.6	30.59	2559
2014	1	1	0	38.6	2	1	2950		2	0			31	129	6.8	3.9	10.8	167	75	26.3	75.5	1	1	1	21.4	22.1	5.31	21.2	15.85	21.3	3.5	424	21	79.15	26.2	6.55	26.3	4.63	21.31	26.5	931	25.6	36	8.7	38.5	6.9	39.6	32.1	2837
2013	1	2	1	40	1	2	3690		2	0			34	83	7	3.8	13	163	53	25.5	60	0	1		21.5	22.2	5.37	23	17.6	22.4	3.78	517	22.4	65.3	27.1	6.76	26.5	4.71	21.78	27.2	1002	26.5	41.3	9.63	38.2	6.81	40.3	32.36	3096
2013	1	2	0	40.5	1	2	3510		2	0			36	118	6.3	3.9	11.8	165	51	26	62.5	0	1		21.3	22.5	5.48	22.2	16.8	21.3	3.5	472	21.4	68.5	26.5	6.67	26	4.55	21.65	27.1	957	26.3	38.2	9.07	37.5	6.72	38.1	30.83	2716
2014	1	1	0	40	1	2	3180		2	0			39	109	6	3.7	11	165	53	25.5	54.8	1	1		21.6	21.4	5.13	22.5	17.31	23	3.85	491	21.5	60	25.4		24.4		19.99	24.1	875		35.4	8.63	37.6	6.75	35.1	28.64	2346
2013	1	1	0	39.3	1	2	3490		2	0			28	124	6.3	3.7	11.4	171	57	26.4	64.5	0	1		22.2	22.6	5.54	23.1	17.8	22.2	3.69	533	22.5	71									34.2	8.4	35.6	6.43	36.2	29.51	2314
2013	1	2	0			2							35	115	6.2	3.8	11.8	162	55	25.2	62.5	1	1	1	21.3	20.1	4.67	20.6	15.32	21.2	3.44	351	20.4		23	5.58	23.6	4.08	20.04	25.3	677	24	32	7.95	34.4	6.2	33.6	27.6	1955
2012	1	1	0	38.5	2	1	2790		2	0			29	101	6.1	3.9	11.6	161	52	27.5	61.5	0	0		22.1	21.3	5.11	23	17.67	21.2	3.41	462	22	66	27.1	6.77	28.1	4.97	22.11	27.4	1061	27	33	8.18	33.6	6.07	32.5	26.73	2007
2014	1	1	0	41.4	1	2	3250		2	0			35	124	6.1	3.3	11.1	162	65	26.5	74	0	1		21.4	22.2	5.37	22	16.45	21.4	3.53	452	21.2	77	28	6.99	27.4	4.86	21.59	27.1	1045	26.5	38.2	9.08	37.1	6.63	34.2	28.02	2363
2013	1	3	1	38.2	2	1	2940		2	0			32	86	6	3.4	12.6	174	55	25.3	68	0	1		22	20.1	4.67	21.2	15.82	21.3	3.47	370	20.6	80.5	26.3		27.2		20.96	26.3	867		32.2	8.03	36	6.45	35.6	29.21	2205
2013	1	3	1	38.1	2	2	3310		2	0			36	91	6	3.7	11	166	58	26	62	0	1		22	22.2	5.35	23.5	18.34	21.2	3.47	514	22	67.5	27.3	6.87	26.1	4.58	22.06	27.3	1016	26.6	36.3	8.76	35.4	6.37	42.5	33.95	2922
2014	1	1	0	41	2	2	3460		2	0			32	109	5.6	3.8	11.6	155	55	27.1	65.8	0	0		22.5	20.4	4.78	23	17.62	22.3	3.72	463	21.3	74	24.5	6.09	26.3	4.64	21.56	27	889	25.3	32.5	8.12	35.2	6.33	38.5	31.26	2429
2013	1	1	0	37.5	2	2	3060		2	0			34	123	6.3	3.8	10.4	163	50	26.5	57.6	0	1		22.1	23	5.55	23.3	18.07	21.5	3.57	533	22.5	61.9	27.2	6.78	27	4.76	23.37	28.6	1114	27.4	38.2	9.07	37.3	6.68	38.1	30.9	2712
2012	1	1	0	39.2	2	1	3380		2	0			34	94	6	3.7	9.5	165	50	26	55.2	0	1		21.4	22.4	5.43	21.6	16.42	21.4	3.54	458	21.6	63	26	6.45	27	4.76	22.2	27.5	991	26.4	41.1	9.59	37.6	6.76	41.1	32.97	3150
2012	1	3	2	38.4	2	1	3500		2	0			31	91	5.4	3.4	11.4	158	56	28.1	66	0	0		24.1	24.1	5.92	24	18.58	23.6	4.08	645	23.2	71.4	28.3	7.09	27.5	4.89	22.78	28.2	1143		35.2	8.57	37.2	6.66	44	35.85	3253
2013	1	1	0	39.5	1	1	3010		2	0			32	74	6.2	3.7	11.7	164	43	26.5	47.7	0	1		22.5	23.3	5.7	23	17.61	22.3	3.74	546	23	50.6
2014	1	1	0	38.1	2	2	3360		2	0			29	137	6.5	3.6	11.3	162	56	26.1	60.8	0	1		21.6	22.3	5.39	22	16.56	21.3	3.49	455	21.2	65.6	25.2	6.23	27	4.76	21.21	26.5	846	25.5
2012	1	2	1										33	94	6.4	3.5	10.6	160	54	26.1	64	0	1		22.1	22.2	5.36	22.4	17.19	21.2	3.41	467	22	71.5
2014	1	1	0	38.1	2	2	2960		2	0			42	78	5.5	3.6	11.3	166	58	27.6	65.25	1	1		23.5	23.3	5.68	24.6	19.47	23.4	4.03	654	23.3	68	29.3	7.36	28.6	5.11	23.6	29.1	1282	28.5	38.2	9.07	37.6	6.74	39.5	31.91	2857
2014	1	1	0	38.2	1	1	2970		2	0			34	104	5.9	3.6	10.9	158	50	26.2	59.95	0	1		21.6	22.4	5.45	23.6	18.42	22.6	3.84	564	22.4	65	26.2	6.54	27.5	4.89	21.42	26.6	972	26.5	36.5	8.79	38	6.77	39.2	31.64	2760
2012	1	2	1	40.4	1	1	3880		2	0			31	129	6.2	3.6	11.5	157	57	27.2	65.8	0	1		23.4	22.6	5.53	24.3	18.97	24.6	4.3	645	23.2	70.6	27.3	6.84	28.4	5.08	23.48	29	1183		37.6	8.9	40.3	7.1	39.4	31.5	3087
2014	1	1	0	40.6	1	2	3040		2	0			34	114	6.2	3.9	12.1	164	59	26.3	69.3	0	1											72.1	27.4	6.9	26.4	4.68	20.35	25.5	933	25.6	38.5	9.16	38.5	6.91	38.4	31.18	2837
2014	1	1	0	39.3	1	2	3410		2	0			25	86	6.4	4	12.7	176	70	27.4	82.4	0	0		23.3	23.5	5.81	25.3	20.01	23.2	3.97	687	23.5	88
2013	1	2	1	39.6	1	1	3380		2	0			39	100	6.1	3.8	11	163	55	27.1	58.8	0	0		22.4	22.2	5.34	23.4	18.15	22.4	3.75	534	22.6	64.7	27.3	6.87	28.3	5.02	21.23	26.5	1023	26.6	34.6	8.5	35.4	6.38	38.5	31.26	2529
2012	1	3	1	39.6	1	1	3130		2	0			39	136	5.9	3.4	11.9	156	45	27	50.8	0	1		22.3	22.4	5.45	23.2	17.9	23.5	4.05	563	23.1	57	27.6	6.95	28.2	5.01	21.06	26.3	1026	27	35.6	8.67	36.5	6.56	35.1	28.59	2305
2013	1	2	1	39.5	1	2	2980		2	0			36	108	5.8	3.6	9.9	163	57	25.6	60.5	0	1		21.5	21.5	5.17	22.3	17.54	21.2	3.43	464	21.6	67.6
2012	1	1	0	38.1	1	2	2830		2	0			23	88	6.1	3.7	9.5	156	41	24.3	52	0	1		20.1	19.4	4.49	19.6	14.36	19	2.85	273	19.3	54.65	24.2	5.96	23	3.88	18.86	24.2	638		35.6	8.67	35.5	6.41	39.6	31.97	2663
2014	1	1	0	38.3	2	1	2900		2	0			37	110	6.9	4	13	168	55	27	63.8	1	1		23	24	5.87	24.2	18.93	22.4	3.78	623	23.1	68
2012	1	5	1			1							35	96	6	3.6	11.5	170	67	25.4	71.5	0	1		21.3	22.5	5.48	22.5	17.33	23.2	3.96	533	22.5
2013	1	1	0	39.5	2	1	3240		2	0			38	121	5.9	3.4	10.9	152	51.45	24.4	56.45	0	1		21.4	22.4	5.45	22.3	16.98	21.6	3.61	485	22.2	59.55	26.3	6.61	26.6	4.73	21.83	27.2	985	26.5	39.4	9.27	41	7.15	41.1	32.93	3178
2014	1	2	1	41	1	2	3630		2	0			38	131	6.7	4.1	11.3	168	59	25.1	68	0	1		21	21.2	5.04	21.2	15.91	21.1	3.4	395	20.4	75.3	25.1		22.6		20.05	24.5	863		38.5	9.16	36.4	6.53	36.5	29.84	2568
2014	1	1	0	39	2	1	3070		2	0			32	101			12.6	163.8	52	25.5	63.2	1	1	1	21.5	22	5.27	22	16.48	21.4	3.52	443	21.1	66
2013	1	2	0	39.2	2	1	3450		2	0			30	127	6.4	3.7	12	153	49	26.3	55.5	0	1		22	22.4	5.43	22	16.54	21.6	3.61	468	22	62.2	26.5	6.68	26.6	4.73	21.78	27.2	992	26.4	33.4	8.28	34.2	6.15	36.2	29.49	2212
2012	1	2	0	38.1	1	2	3190		2	0			31	118	6.4	3.9	13	163	68.5	27.6	79.6	0	1		24.2	24.1	5.89	24.6	19.42	25.5	4.45	722	24.5	87.7	27.4	6.88	28.4	5.07	24.37	30	1252	28.2	38.2	8.98	38.3	6.85	40.2	32.35	2924
2012	1	1	0	38.5	1	2	3100		2	0			31	137	6.4	3.9	12.1	160	61	26.2	71.2	0	1		22.2	21.4	5.12	24.2	18.93	21.3	3.51	521	22.5	78
2012	1	4	2	38.6	2	1	3420		2	0			37	64	6	3.6	10.4	155	45	26.6	50.2	0	1		23.1	22.3	5.39	23.2	17.85	23.4	4.03	553	23	54.7	26.6	6.69	27.3	4.82	21.39	26.6	982	26.3	34.2	8.4	35.6	6.42	36.1	29.44	2304
2012	1	1	0	40.2	1	2	3660		2	0			32	129	6.6	3.7	11.3	170	47	26.3	53	0	1		22.3	23.4	5.76	23.4	18.13	23.3	4.01	600	23.3	59	28.2	7.05	26	4.54	21.26	26.5	992		40.2	9.44	35.2	6.33	36.5	29.77	2583
2012	1	1	0	38.5	1	1	2070		0	0			31	101	6.2	3.9	10.7	154	44	27.4	49.5	1	1		23.4	24	5.87	24.1	18.8	23.3	3.98	638	23.6	55.15
2013	1	2	1	39.2	2	1	3710		2	0			33	87	6	3.6	11.6	164	60	26	65	0	1		22.2	21.2	5.03	23	17.57	23.2	3.95	502	21.6	70.5									37.6	8.97	39.4	7.02	41.4	33.17	3091
2013	1	2	0	37.5	2	2	2950		2	0			32	138			10.9	167.8	53	26	61.5	0	1		21.5	20.4	4.82	23.3	17.99	22	3.63	472	22.1	67	25.1	6.21	26.5	4.7	22.46	28	968	26.3
2014	1	2	1	40.1	1	1	3440		2	0			31	123	5.9	3.5	11.4	155	55	27.1	62.5	0	1		22.5	23	5.58	21.1	15.66	22.3	3.74	461	21.3	68.7	28		27.6		21.32	25.2	1017		40	9.36	37.1	6.63	39.6	32.07	2922
2014	1	1	0	38.4	2	1	3210		2	0			35	133				160	51	25.2	64	1	1	1	20.6	21.3	5.11	22.3	17.08	21.5	3.57	455	21.2	71	26.2	6.53	27.6	4.93	22.19	27.5	1026	27.1	39.4	9.27	37.3	6.68	38	30.79	2750
2013	1	1	0			2							29	94	6.4	3.4	11.3	168	58	27	68.7	0	1		22.1	24	5.88	24.1	18.71	22.4	3.77	613	23		28.5	7.21	28.2	4.99	23.4	29	1226	27.6	38.3	8.99	37.1	6.64	38.6	31.41	2742
2013	1	3	0	38.5	2	1	2760		2	0			36	113	6.6	3.7	12.2	155	58	26.4	60.3	1	1		21.4	21.5	5.15	21.5	16.24	21.5	3.57	429	21.4		25.6	6.42	25.6	4.5	19.99	25.3	823	25.2	35.4	8.61	38.2	6.81	36.4	29.74	2492
2012	1	3	1	39	2	2	4070		1	1			33	102	6.5	3.7	11.8	164	68	25.1	78.2	0	1		21.3	21.5	5.16	22.3	16.57	21.5	3.57	455	21.2	82.5
2014	1	2	1	37.5	1	1	3150		2	0			32	106	6.2	3.6	12.2	159	48.5	26.6	55	0	1		22.1	21.4	5.14	21.2	15.9	22.1	3.66	423	21		26.5		26.1		21.46	27	945		38	8.94	36.1	6.47	35.4	28.94	2390
2012	1	1	0	36.2	1	1	3050		2	0			29	84	6.1	3.7	11.6	163	64	25.5	76	0	1		21.4	22.3	5.4	22.3	16.9	21.1	3.4	459	22	82.5	27.4	6.89	26.6	4.73	22.39	27.6	1044	26.6	38.5	9.17	36.6	6.57	39.4	31.83	2821
2014	1	2	0			1							33	117	5.9	3.9	11.6	162	60	25.5	67.65	0	0		22.1	23	5.58	22.5	17.29	21	3.38	489	21.5	72.5	26.3	6.58	26.1	4.56	20.63	26	889	25.3	38.4	9.15	36.5	6.55	40.2	32.25	2864
2014	1	2	1	38.3	2	2	2510		2	0			32	133	6.9	3.8	11.3	162	52	25.3	56.8	0	1		21.4	22.5	5.51	21.5	16.23	21.5	3.56	460	21.3	58	26.2	6.55	25.4	4.42	19.99	25.3	830	25.3	39.4	9.26	37.5	6.72	37.2	30.2	2688
2012	1	1	0	39.3	1	1	3100		2	0			33	77	6.1	3.7	12.2	157	50	27.3	61	0	1		23.2	24.2	5.93	24.1	18.78	22.4	3.77	622	23.5	66	27.3	6.86	27	4.74	22.38	28.2	1083		38.2	9.08	37	6.61	40.2	32.32	2874
2013	1	2	1	38.3	2	1	2680		2	0			30	119	5.7	3.6	11.8	160	52	25.6	57	0	1		23.1	22.6	5.52	23.2	17.9	22.4	3.78	543	22.2	59.7	25.2		25.3		20.28	25.1	842		36.1	8.71	33.6	6.08	36.3	29.6	2308
2012	1	1	0	38.6	1	1	3290		2	0			32	136	6.2	3.8	11.3	159	52	27.3	67	0	1		23.4	24.1	5.91	23.4	18.09	23.5	4.06	619	23.5	71	27.4	6.91	28	4.96	22.05	27.3	1077	27.1	37	8.84	38.4	6.87	36.5	29.75	2563
2012	1	3	1	40	1	2	3540		2	0			32	107	5.8	3.5	11.1	159	50	25.1	57	0	1											64.75							931
2013	1	1	3	38	2	2	3130		2	0			33	96	6.2	3.7	10.7	163	54	25.2	58.7	0	1		22	22.1	5.29	22.3	17.03	21.3	3.5	463	22
2014	1	2	1	38.6	2	1	2840		2	0			37	76	5.6	3.6	11.2	158	42	25	48	0	1		21	21.1	5.02	20.2	14.87	21.5	3.58	373	20.2	50.4	25	6.18	26.4	4.67	19.68	25	796	25.1	35.5	8.64	38.3	6.85	37	30.02	2542
2013	1	2	1	38.2	2	2	3670		2	0			30	98	6.2	3.5	11.5	165	72.5	25.5	77.9	0	0											84.8	25.4	6.35	26.3	4.63	20.29	25.5	846	25.5	35.2	8.57	35.1	6.3	38.1	30.86	2474
2013	1	1	0	40.3	1	1	3240		2	0			32	79	6.9	3.6	11.2	167	52	26.5	59	0	1		23.1	23.4	5.77	22.5	17.39	24	4.09	577	22.5	64.5	27.2	6.79	27.3	4.84	20.66	26	986	26.2	37	8.84	38.1	6.8	37.5	30.45	2630
2014	1	1	0	38.1	2	1	3010		2	0			31	120	6.7	3.7	12.2	163	61	26.5	71	1	1		22.2	22.2	5.37	22.4	17.19	23.3	4.01	521	22.1	77.6	26.4	6.63	28.2	5	22.81	28.2	1093	27.3	37.4	8.89	38.6	6.91	38.5	31.27	2779
2014	1	1	0	42	2	1	3040		2	0			31	128	5.9	4	10.7	158	49	24.6	54.5	0	1		20.6	21.1	4.99	21	15.44	21	3.38	375	20.2	60.8									35.1	8.55	36.1	6.47	35.5	29.13	2318
2012	1	1	0	39.6	2	1	3270		2	0			29	91	6.4	3.7	10.7	158	49	27	61	0	1		23	23	5.58	22.2	16.75	23.2	3.96	519	22.4	66.7	27.4	6.9	27.4	4.85	23.6	29.1	1162	27.5	38.2	9.07	36	6.46	36.6	29.93	2533
2012	1	1	0	41	2	2	3580		2	0			33	111				158	44	26	51	0	0		21.4	22	5.25	22.3	16.99	21.4	3.54	461	22	57
2012	1	4	1	40.3	1	2	3600		2	0			30	126	6.3	3.7	11.7	160	70	26.2	76	0	1		22.2	23.2	5.64	23	17.67	23.5	4.1	571	23.1	82	27.6	6.95	26.3	4.64	21.63	27.1	1010		37.2	8.87	39.5	7.03		33.23	3075
2014	1	2	1	39.3	1	1	2900		2	0			34	97				159	52	26.6	61	0	1		22.4	21.4	5.13	23.1	17.79	23.2	3.96	520	22.1	65	25.3	6.3	27.3	4.83	20.98	26.3	856	25.5	33.4	8.23	35.2	6.32	35.2	28.73	2170
2012	1	1	0	41.2	1	1	3350		2	0			29	135	5.8	3.6	11.4	156	54	27.4	63	0	1		22.5	23.1	5.59	23.5	18.35	23.2	3.95	586	23.2	72	28.1	7.04	27.1	4.77	22.14	27.4	1075	27.1	36.3	8.77	38.1	6.81	37.5	30.54	2626
2012	1	1	0	34.3	1	2	2540	1	2	0			38	127	6.6	3.2	10.6	160	55	26.1	71	0	1		22	23.5	5.81	22.1	16.73	21.2	3.4	495	22.2	75	27.6	6.97	26.1	4.56	22.45	28	1052	27	35.5	8.65	34.5	6.22	39.6	32.05	2610
2014	1	1	0	40.5	2	2	4200		1	1			37	137	5.9	3.6	9.4	153	51	26.3	55.5	1	1	1	22.3	22.1	5.32	22.6	17.53	22.6	3.82	513	22	59.5	27.5	6.95	27.5	4.91	21.59	27.1	1046	27.2
2013	1	1	0	41.2	1	2	3060		2	0			30	120	6.6	3.4	9.4	155	44.5	27.2	51	0	1		21.5	22.2	5.37	22.6	17.43	21.5	3.55	489	21.5	55.3	27.6	6.95	27.1	4.78	22.52	28	1086	27	39.2	9.24	35.5	6.39	38.4	31.19	2708
2013	1	3	0			2							30	139	6.8	4.2	11.1	163	43	27.4	52.3	0	1		22.5	23.3	5.69	23	17.6	22.2	3.69	540	22.6
2012	1	1	0										23	103	6	4.2	11.4	165	53	25	57.25	0	1		23	23	5.56	22.2	16.78	22.4	3.75	501	22.3		23.3	5.71	24.5	4.27	20.39	25.5	732	24.4
2013	1	1	0	39.5	1	1	3190		2	0			27	114	5.9	3.7	10.4	172	48	26.4	61	0	1		21.2	21.6	5.2	22.3	16.97	22.4	3.76	475	22.1	65	27.5	6.94	28.5	5.1	22.6	28.1	1138	27.5	41.6	9.7	40.6	7.14	41	32.76	3274
2014	1	2	1	38.4	2	2	2930		2	0			37	133	5.8	3.6	11	157	59	26.3	60	0	0		22.3	22.2	5.35	22.4	17.24	23.1	3.91	512	22	62	26.1	6.52	27	4.76	21.1	26.4	932	26.3	37.6	8.94	40.4	7.12	36.6	29.91	2674
2013	1	2	1	38.3	2	2	3370		2	0			30	114	7.3	3.3	11.3	161	52	26.6	58.6	0	1		22.5	22.3	5.39	23.6	18.54	22.5	3.8	559	23.1	64.5	25.5	6.38	28	4.96	22.41	27.6	1025	27	30.1	7.53	34.3	6.18	34.5	28.34	1947
2014	1	2	1	39.1	1	1	3080		2	0			36	128	5.8	3.7	13.4	163	63	27.3	70.6	0	1		23.2	21.5	5.16	23.3	18.06	23.2	3.97	535	22.2	74.6	24.3		26.1		21.62	25.4	991		36	8.71	35.5	6.4	36.3	29.58	2388
2012	1	1	0	39.5	1	1	3530		2	0			27	116	5.8	3.4	11	165	58	25.6	70.5	0	1		21.3	21.6	5.21	22.6	17.52	21.3	3.46	470	22	82.5	26.2	6.54	27	4.74	22.23	27.5	1001	26.5	37	8.83	38	6.78	40.1	32.15	2839
2012	1	2	0	39.2	1	1	3360		2	0			22	88	6.3	3.7	11.2	155	39	26.1	43.75	1	1	1	21.1	20.6	4.92	20	14.43	20.3	3.24	330	20.2	52	25.4	6.35	26.4	4.68	20	25.3	836	25.5	33.2	8.23	34.4	6.2	33.1	27	1953
2012	1	1	0	40.2	2	1	2800		0	0			31	128	6.3	3.8	11.6	158	60	26.5	66.5	0	1		22.6	23.3	5.71	21.3	16	21.5	3.56	473	22.1	74	28.5	7.21	26.2	4.59	20.16	25.4	961		37.3	8.88	35.4	6.38	37.5	30.51	2530
2012	1	2	0	41.2	1	2	3700		2	0			29	108	5.9	3.5	10.8	170	55	26.6	69	0	1		22.2	22.3	5.42	22.2	16.83	22.2	3.71	486	22.2	74.5	27.2	6.82	28.4	5.05	22.21	27.5	1087	27.1	35	8.53	37.3	6.68	39.4	31.85	2697
2012	1	5	0	41	1	1	3020		2	0			32	91	6.3	3.7	11.4	150	46	26.1	50.6	0	1		22.1	22.1	5.28	22.3	16.98	21.6	3.6	469	22	57.35	26.5	6.67	25.6	4.51	20.28	25.5	874	25.5	39.1	9.21	36	6.44	37.6	30.57	2641
2012	1	1	0	40	1	1	3570		2	0			28	134	6.2	3.7	11.1	166	60	26	71.9	0	1		21.6	22.2	5.35	22.2	16.81	21.3	3.49	460	22	76.1
2013	1	3	1	38.4	2	2	3280		2	0			35	102	6.4	3.9	10.9	164	55	26.6	67	0	1		22.6	24	5.84	22.6	17.54	22	3.62	548	23	75.3	29.3		26.4		21.9	27.2	1099		38.2	9.08	34.3	6.17	38.5	31.41	2617
2013	1	1	0			2							28	101	6.6	3.7	11.3	170	54	25.3	55.3	0	1		21.5	21.6	5.2	21.2	15.76	20.3	3.23	391	20.4		26	6.47	24.5	4.25	20.7	26.1	838	25
2012	1	1	0	39.5	1	2	2710		2	0			38	87	6.1	3.6	9.8	159	45	26	49.8	0	1		22	22.3	5.42	23.1	17.7	22.5	3.79	527	22.5	54	26.1	6.52	26	4.52	21.37	26.6	916	26	36.6	8.82	38.1	6.8	38.4	31.17	2715
2014	1	1	0			2							33	130				172	61	25.5	69.45	1	1		21.2	21.5	5.18	23.5	18.29	23	3.86	536	22.2
2013	1	1	0	39.4	1	1	2950		2	0			31	112	7.4	4.1	12.9	156	52	26.5	58	1	1		22.1	22.6	5.52	23.4	18.13	23	3.86	561	22.3	63.5	27.1	6.76	27.3	4.84	21.94	27.3	1029	26.4	34.4	8.45	34.5	6.23	39	31.51	2501
2012	1	3	2	37.2	1	1	2770		2	0			38	84	6	3.4	11.3	159	57	26	62.4	0	1		21	20.4	4.8	22	16.54	20.3	3.23	385	21	63.6	26.2	6.57	26.2	4.61	20.58	26	869		34.4	8.46	35.6	6.43	37.3	30.31	2320
2012	1	3	1	38.1	1	2	3690		1	0			32	137	6.3	3.6	11.3	164	65	25.5	77.5	0	1		21.5	22.4	5.46	22.3	16.93	21.5	3.58	482	22	83.5	25.2	6.24	27	4.74	22.39	27.6	973	26.3	38.4	9.11	37.5	6.73	39.2	31.65	2831
2012	1	2	1	39.1	2	1	3800		1	0			32	109	5.9	3.4	10.5	164	55	25	67	0	1		20.2	20.3	4.75	21.1	15.6	21.1	3.37	361	20.1	76	27.1	6.78	26.1	4.56	19.38	24.5	847
2013	1	2	0	40.4	1	1	3070		2	0			34	108	6.9	3.5	10.2	160	54	26.3	54.3	1	1		23.2	24	5.85	24	18.67	22.5	3.8	612	23.4	58.75	27.1	6.76	27.4	4.88	22.06	27.3	1043	26.6	39.6	9.3	39.3	7.01	41.3	33.15	3174
2014	1	1	0	40.2	2	2	3930		1	0			31	99	5.6	4	11.4	160	65	25.4	65.5	1	1	1	21.1	22	5.24	21.2	15.81	21.1	3.41	410	20.5	71	27	6.72	26.5	4.7	21.85	27.2	998	26.5	37.4	8.9	36.1	6.48	42.1	33.56	2944
2013	1	1	0	38.5	2	2	3070		2	0			33	124	6.7	3.9	11.1	153	46	24.6	56.9	0	1		21	20.3	4.74	21	15.55	20.5	3.3	353	20	63.5	24		25.6		19.49	24.6	730
2012	1	2	1	39.1	1	1	2840		2	0			33	93				167	47	25.4	54	0	0		24	24.2	5.93	24.5	19.3	24.6	4.3	704	24.2	62.5
2013	1	1	0	40	1	2	3430		2	0			33	107				157	47	27.3	57	0	1		23	23.5	5.78	23.2	17.91	23.2	3.94	586	22.5	61	29.2	7.31	27.2	4.78	22.5	28.1	1145		38.1	8.96	38.2	6.81	39	31.43	2787
2012	1	3	0	40.1	1	1	3320		2	0			37	123	5.7	3.6	12	165	52	26.5	61	0	1		22.3	22.2	5.37	23	17.61	22	3.64	504	22.3	64.5									35.6	8.67	36.3	6.52	37.6	30.66	2535
2013	1	1	0	38.1	1	2	3850		1	0			28	89				168	68	27.5	83.5	0	1		22.2	23.5	5.78	23.1	17.73	22.3	3.72	557	22.3	87.5	28.4	7.17	27.5	4.89	22.79	28.2	1152	27.3	40.2	9.43	37.2	6.66	40.3	32.41	2996
2014	1	2	0	39.3	1	2	3630		2	0			32	121				172	60	28	69.2	0	1		23.4	25.1	6.22	23.3	18.05	24.3	4.19	667	23.4	74
2012	1	1	0	40.2	1	1	3540		2	0			33	75	5.9	3.4	10.6	154	48	28.4	52.7	0	1		24.4	25.3	6.28	24.6	19.47	24.4	4.23	746	24.2	57.6	32	7.96	28.1	4.97	24.76	30.3	1454
2012	1	1	0	39	2	2	3730		2	0			30	139	6	3.7	11	158	50	25.3	56.6	0	0											61.55	27.3	6.87	25.4	4.44	20.8	26.1	923	26.3	40.1	9.42	38.3	6.84	43	34.26	3303
2014	1	2	1	39	1	2	3220		2	0			35	92	6.3	3.7	11.1	155	48	26.4	53	0	1		20.4	21.1	5	22.5	17.33	21.3	3.48	447	21.2	57	27.3	6.86	26.2	4.6	21.04	26.3	853	25.5	39.2	9.28	36	6.45	38.6	31.37	2761
2012	1	1	0	39.5	2	1	3500		2	0			32	102	6	3.5	11.5	162	49	28	59	0	0		24	25.2	6.24	24.6	19.55	24.1	4.13	734	24.5	63.1
2012	1	2	1	40.6	1	1	3270		2	0			27	104	6.2	3.4	10.3	167	84	26.3	92.15	0	1		22	21.3	5.11	22.5	17.25	22	3.63	467	21.3	98.5	25.6	6.42	26.5	4.69	21.89	27.2	957	26.2	36.1	8.71	36	6.46	33.1	26.85	2115
2012	1	2	1	38.5	2	2	3900		1	0			38	111				159.6	50.5	27.2	59.1	0	1		23.2	24.4	6.05	22.5	17.27	24.1	4.12	606	23	62
2014	1	1	0			1							31	136	6.3	3.7	11.4	168	60	25.6	65.3	1	1		21.6	21.4	5.12	21.5	16.19	22.5	3.8	442	21.1		26		27.3		20.77	26.1	911
2014	1	1	0	36.5	1	2	2500		2	0			35	111	6.2	3.6	10.8	151	46	26.3	51	1	1		22.6	23.6	5.83	23.2	17.85	23.3	3.98	592	22.6	55.5	27.5	6.95	28	4.95	21.49	27	1045	27.2	38.2	8.98	36	6.45	36.3	29.62	2472
2014	1	2	1	38.6	1	1	3500		2	0			32	125				163	60	26.2	65.7	0	1		21.6	23	5.55	22.5	17.3	21.5	3.55	502	21.6	72	27	6.74	28	4.95	21.87	27.2	1037	26.2	39.6	9.34	38.6	6.92	42.1	33.65	3223
2012	1	1	0	39.6	2	1	3290		2	0			33	114	6.6	3.7	11.5	162	62	26.3	66.8	1	1		22	22.1	5.3	21.3	16.05	22.6	3.82	455	21.2	68.1	27	6.79	29.4	5.27	20.61	26.1	1011		35.5	8.64	38.2	6.83	39	31.48	2721
2012	1	2	0	36.5	1	2	3100		2	0			33	142	5.8	3.8	12.2	162	51	27	59	0	0		24	25	6.15	26	20.57	23.3	4	757	24.5	63	28	7.01	26.5	4.7	23.68	29.1	1159	27.6	35.3	8.59	33.5	6.06	37.1	30.05	2321
2014	1	1	0	38.5	2	2	3100		2	0			31	83	6.1	3.8	12	160	47	26.2	53	0	1		22.1	20.5	4.85	22.6	17.47	21.3	3.48	441	21.1	60	25.1				21.5	26	914		36	8.69	34.4	6.18	35	28.44
2012	1	1	0	40	1	1	3110		2	0			35	90	6.3	3.8	10.2	164	51	26.2	56.5	0	1		22.6	23.4	5.73	22.1	16.66	23.3	4.01	535	22.2	62.1	28.5	7.19	30.1	5.37	19.07	24.3	1007		36.4	8.77	36.2	6.5	36.2	29.46	2414
2014	1	2	1										32	97	5.6	3.6	11.7	171	55	25.2	59.7	0	1		21.2	21.6	5.22	21.2	15.89	20.3	3.23	397	20.4		25.5		26.1		20.77	26.1	872
2012	1	2	1										33	122	6.3	3.8	10.9	164	49	24	56.6	0	1		21	20.3	4.76	21	15.53	19.3	2.96	330	20.2		23.4	5.73	23.3	3.95	18.18	23.4	609
2013	1	1	0	41	2	2	3270		2	0			30	108	5.7	3.6	10.8	162	57	26.3	66.5	0	1		21.6	23.3	5.68	22.1	16.7	21.4	3.54	492	21.5	73.6	27.6	6.95	26.4	4.65	21.75	27.2	1019	26.3	39.2	9.24	37.1	6.63	40.3	32.41	2932
2012	1	2	1	40	1	2	3660		2	0			35	77	5.8	3.6	11.9	166	52.25	26.5	60.9	0	1		23.2	23.4	5.75	23.6	18.43	24.2	4.17	628	23.5	66.2	27.3	6.83	27.1	4.77	22.11	27.4	1040		38	8.97	38.6	6.91	40.2	32.33	2973
2013	1	2	1	38.2	1	2	2930		2	0			35	89	6.9	3.2	11.3	157	46	26	52.8	0	1		22.2	23.1	5.61	22.6	17.54	22.4	3.75	535	22.2	57.2	27.2		25.6		21.77	27.2	978		38.5	9.17	37.5	6.72	38.4	31.16	2784
2012	1	1	0	37.2	1	2	3070		2	0			30	93	5.9	3.7	10.6	162	55	26.1	57.8	0	1		22.2	23.1	5.59	23.2	17.85	21.5	3.58	529	22.5	62.8	26.3	6.61	26.1	4.57	22.28	27.5	974	26.1	35.6	8.68	35.5	6.39	36.2	29.49	2365
2012	1	4	0										36	121	6	3.5		150	43	27.2	50.8	0	0												26.6	6.7	27	4.7	22.7	28.1	1053	27.3	32.6	8.1	32.5	5.8	33.6	27.6	1910
2012	1	2	0	37.5	1	1	2910		2	0			32	122	6.1	3.6	12.3	164	50	25.3	61.3	0	1		21.2	22.1	5.3	21.3	15.96	21.4	3.54	430	21.4	67.4	26.5	6.66	26.4	4.66	21.14	26.4	941		36.4	8.77	38.5	6.89	33.4	27.37	2272
2012	1	3	0	41	1	1	3080		2	0			33	112	5.9	3.6	10.7	166	56.5	26.3	64.4	1	1		22.4	21.5	5.15	22.5	17.31	22.3	3.72	481	22	71.05	26.5	6.66	27.4	4.87	21.24	26.5	975		36.4	8.77	36.2	6.49	37.3	30.32	2512
2014	1	2	1	40.1	1	1	3330		2	0			34	91	6	3.7	11.2	160	48	25.1	52	0	1		21	20.2	4.71	20.2	14.77	21.4	3.53	343	19.6	59	24.6		25.4		20	25.3	780		33.6	8.32	34.5	6.23	34.6	28.42	2125
2013	1	1	0	40.1	1	2	3990		1	0			27	131			10.9					0	1		21.5	22.5	5.5	21.4	16.12	20.5	3.31	436	21.5
2014	1	1	0	39.4	1	2	3200		2	0			33	130	6.2	3.9	11.6	168	56	25.4	65.2	0	1		21.1	22.1	5.28	22.4	17.18	21.1	3.42	460	21.3	70.5	27.2	6.79	26.1	4.57	21.16	26.4	949	26.2	37.4	8.9	37.2	6.65	36.3	29.63	2507
2012	1	1	0	39	2	1	2530		0	0			30	110	6.6	3.8	10.4	159	53	27	59.4	0	1		21.6	21.3	5.1	21.2	15.83	21.5	3.56	410	21.2	63.2	27.3	6.84	26.1	4.57	22.3	27.5	1024	27	38.2	9.08	36.3	6.52	38.3	31.14	2698
2014	1	2	0	39.6	2	2	3250		2	0			32	137	5.8	3.4	13.1	160	55	31.4	60	0	0		23.1	24	5.86	23.1	17.69	22.6	3.83	575	22.5	62.85	28.5	7.2	27.1	4.77	22.29	27.5	1110	27.5	37.6	8.94	35.2	6.33	36.3	29.65	2434
2014	1	1	0	39.6	1	1	2960		2	0			33	139	6.5	3.4	11.6	166	52	26.5	60.2	0	1		22.1	22.1	5.32	22.5	17.3	21.5	3.58	483	21.5	65.2	27.2		27.2		22.61	28.1	1071		38.2	8.97	36	6.45	37.1	30.07	2523
2014	1	2	1	39.6	1	1	3150		2	0			32	105	6.6	3.9	11.2	162	50	25.6	58	0	1		21.2	21.5	5.15	22.3	16.92	21.2	3.46	443	21.1	65
2012	1	3	2	38.3	2	2	2940		2	0			31	119	6.2	3.4	11.6	160	57	28.2	66	0	1		23	23.2	5.65	23.2	17.91	23.5	4.06	584	22.5	67	29.4	7.41	33.4	6.03	21.51	27	1340		38.3	9.1	38.2	6.8	40	32.2	2915
2012	1	1	0										20	89	6.3	3.6	11.3	168	50.3	26	55.2	0	1		21.3	23.4	5.76	22.4	17.23	22	3.62	527	22.5		28.1	7.02	27.2	4.81	21.15	26.4	1016	27.1
2013	1	3	2	38.4	1	1	3150		2	0			36	101	6.3	3.9	11.4	153	59	26.6	69	0	1		22.6	22.4	5.47	24.2	18.91	24	4.11	616	23.5	73	28.3		29.1		23.38	28.6	1227		38	9	39.1	6.96	44	35.28	3379
2014	1	1	0	40	1	1	3020		2	0			28	117	6	3.4	10.7	157	47	25.4	51	0	1		22.4	22.4	5.43	22.3	16.93	21.3	3.51	473	21.4	57							901
2014	1	2	1	38.5	2	2	3290		2	0			41	97	6.7	3.9	11.7	161	67	25.5	72	1	1	1	21.1	19.5	4.54	20.6	15.34	21.2	3.46	344	20	72.2	25.4		27.3		21.47	27	939		35.6	8.67	38	6.78	38.1	30.82	2629
2014	1	2	1	40.3	1	1	2910		2	0			35	96	6.8	3.9	11.3	156	45	25.6	49.3	0	1		21.6	21.1	4.98	22	16.45	21.3	3.49	415	20.6	52.7
2013	1	1	0	39.5	1	1	2920		2	0			31	77	6.2	3.6	11.2	157	51	27.3	61.9	0	1		22.1	23.1	5.6	22.4	17.16	21.3	3.48	495	22.2	66.5	27.5		26.1		23.05	28.4	1085		33.3	8.25	34.3	6.17	39.1	31.56	2445
2014	1	1	0	38.5	1	1	2690		0	0			30	105	5.6	3.3	8.9	160	51	24.5	56.5	0	0											59.3	24.5	6.09	24.3	4.21	19.98	25.3	746	24.5	36	8.69	36.2	6.5	37.5	30.49	2516
2014	1	3	2	37.4	1	2	2790		2	0			35	119			9.9	153	53	25.4														65
2013	1	3	2	38.6	1	2	3800		1	0			37	115	6.6	3.8	11.7	159	58	25.3	68	0	1		21.3	22	5.24	23.1	17.81	22.6	3.82	517	22.4	72
2014	1	1	0	39.2	1	2	3460		2	0			30	109	6.9	3.9	12.9	170	58	25.1	73	0	0											79	25	6.15	25.5	4.48	20.34	25.5	805	25.1		9.51	37.1	6.62	38.4	31.23	2859
2012	1	2	1	38.4	2	1	3190		2	0			33	118	5.7	3.5	11.2	166	53	25.6	62	0	1		21.5	22.4	5.43	22.3	17.08	22.6	3.82	506	22.3	68
2014	1	2	1	38.2	2	1	3120		2	0			34	118	6.4	3.9	12.1	163	56	26.2	62	0	0		22.4	23.3	5.69	22.1	16.66	22.3	3.74	509	22	66
2012	1	1	0	38.4	2	1	3350		2	0			43	137	5.9	3.6	10.1	161	61	26.5	71.25	1	1		22.5	22.2	5.37	23.5	18.34	22.2	3.69	538	22.6	78.35
2012	1	1	0	37.5	1	2	2850		2	0			34	115	5.9	3.7	12.3	155		25.4	70.25	0	1		22	23.2	5.64	22.1	16.69	21.4	3.54	488	22.2	74.6	27.5	6.9	25.5	4.5	21.8	27.2	992
2014	1	1	0	40.5	1	2	4250		1	1			31	133	5.7	3.6	11	161	52	26.2	58.4	0	1		23.2	24.5	6.11	24.3	19.01	22.5	3.79	655	23.3	65.3	29.2	7.34	28.3	5.02	22.46	28	1183	28.2	39.2	9.23	39.1	6.96	39	31.52	2916
2012	1	1	0	39.4	1	1	3530		2	0			30	113	6.4	3.8	12.4	170	55	25.3	63	0	1		21.4	22	5.25	22.4	17.09	22.3	3.74	483	22.1	74	25.5	6.4	26.5	4.71	19.58	25	822	25.4	38.1	9.04	39.2	6.99	40.6	32.66	3027
2012	1	1	0	40.1	1	2	3430		2	0			29	101	6.2	3.7	10.8	161	51	26.2	61	0	1		21.6	22	5.27	23.2	17.91	22.2	3.7	513	22.4	67	26.5	6.66	26.6	4.72	21.19	26.5	952		36	8.69	38.1	6.79	37.5	30.51	2600
2014	1	2	1	39.4	1	2	3210		2	0			37	109	5.4	3.3	10.1	160	50	26.2	58.6	0	1		22	22.1	5.28	22.6	17.5	22.1	3.66	494	21.5	62	26.1	6.52	26.3	4.65	22.82	28.3	1023	26.6	38.4	9.14	38	6.77	34.5	28.32	2446
2014	1	3	0			2							36	96	5.8	3.5	11.7	167	64	26.3	69.4	1	1		21.5	23	5.56	24.3	18.97	22.2	3.71	584	22.5	77.75	28.3	7.11	28.3	5.03	24.22	29.6	1270	28.6	38.2	8.98	39	6.93	39.5	31.94	2898
2013	1	1	0	40.3	2	1	4120		1	1			27	100	5.9	3.6	11.4	163	58	25.4	66.9	0	1		21.4	20.1	4.66	22.3	16.98	21	3.34	397	21.1	74	26.1	6.52	26.4	4.67	20.12	25.4	863	25.5	35.3	8.59	34.5	6.22	35.6	29.16	2265
2014	1	1	0	40.6	1	2	2890		0	0			29	107	5.8	3.5	11.2	165	48.9	27	56.3	0	1		21.6	22.1	5.31	22.3	16.92	21.6	3.6	469	21.3	59.4	28.4		28		20.68	26	1075		37.2	8.87	36	6.44	34.3	28.13	2276
2013	1	1	0	38.6	2	1	3230		2	0			41	126	6.4	3.6	11	158	52	26.6	59.2	0	1		22	22.6	5.52	22.4	17.18	21.1	3.39	480	22.1	65.9	27.6	6.97	27.2	4.79	22.71	28.2	1103	27.1	37.6	8.94	36.2	6.49	40.6	32.67	2842
2012	1	2	1	38.1	2	1	3540		2	0			30	84	5.8	3.5	11.1	158	62	25.5	67.5	0	0											74	25.4	6.33	25.3	4.39	20.22	25.4	810	24.6	38.4	9.14	36.4	6.53	43.3	34.44	3140
2013	1	2	1	38.3	2	2	3220		2	0			36	70	6.9	3.5	10.7	163	51	27.5	64.5	0	1		22.5	22.3	5.42	23	17.68	22.1	3.65	513	22	71	27.6		27.4		22.46	26	1096		38.3	9.08	37.5	6.73	38.2	31.04	2746
2014	1	1	0	39.6	1	1	3520		2	0			32	133	5.6	3.7	10.6	156	52	25.4	63	0	1		21.3	21.2	5.04	22	16.58	21.4	3.54	429	21	72.5	27.1		26.6		21.5	27.1	1014		38.3	9.1	37.2	6.66	39	31.5	2789
2012	1	1	0										32					165	59			0	1		21.6	21.4	5.14	23	17.65	21.3	3.49	471	22.1
2013	1	1	0	38.6	2	1	3270		2	0			32	125	6	4.1	12	161	70	26.5	79	0	0		22.3	22.3	5.4	21.3	16.05	21.4	3.54	442	21.5	85	26.4	6.63	27.4	4.87	20.29	25.5	913	26	37.5	8.92	37	6.59	37.3	30.27	2573
2014	1	2	1	37.3	2	1	3010		2	0			35	109	6.2	3.6	12	160	64	26.4	73	0	0		23.1	21.3	5.08	22.4	17.2	22.3	3.74	472	21.4	75	25.3		26.4		22.06	27.3	949		35.4	8.61	35	6.29	37.6	30.67	2458
2013	1	3	1	39.3	1	1	2940		2	0			37	113	6.9	3.6	11	161.5	55	25.1	62.1	0	1		21.4	21.1	5.02	21.3	16	21.3	3.49	403	20.5	72.5	25.2	6.25	25.6	4.51	18.97	24.3	749	24.5	36.2	8.75	37.3	6.67	38.2	30.99	2638
2014	1	1	0	37.6	2	2	2860		2	0			38	120	5.7	3.5	10.9	155	49	25.6	55.05	1	1	1	21.6	22.3	5.41	22.2	16.79	22.4	3.77	488	21.5	60	26.1		27.2		22.11	27.4	1001		35.2	8.56	36.1	6.46	37.6	30.67	2500
2013	1	2	1	38.6	2	1	3300		2	0			35	106	6.6	3.7	9.7	158	53	25.1	56.5	0	1		21.4	22	5.27	22.4	17.13	22.5	3.8	491	21.5	61.5	25.4	6.33	27.3	4.83	21.7	27.1	954	26.3	37	8.83	37.4	6.7	38.5	31.29	2706
2012	1	2	1	39.2	1	1	3010		2	0			34	86	6.5	3.7	11.9	160	44	25.6	51.9	0	1											57	26.1	6.5	25.3	4.4	21.03	26.3	878	26	35.3	8.6	34.4	6.21	36.1	29.4	2291
2012	1	4	2	39.6	1	2	3410		2	0			32	86				170	58	27.4	66.5	0	1		23	24.1	5.91	23.3	17.94	22.4	3.75	583	23.2	71.5									34.2	8.4	34	6.09	35.3	28.92	2163
2014	1	2	1	38.1	2	1	2910		2	0			33	82	6.2	3.7	10.8	160	50	25.2	54.7	0	1		21.5	22.2	5.37	22.5	17.28	22	3.62	490	21.5	58	25.2	6.26	26.1	4.56	20.81	26.2	855	25.4	38.1	8.97	36.4	6.53	39.4	31.87	2763
2012	1	2	1	38.5	1	2	2960		2	0			34	139	5.7	3.5	12	164	53	27.1	60	1	1		23.1	23.1	5.61	23.2	17.83	23.3	3.99	569	22.4	64.5
2014	1	1	0			1							26	120	6.1	4	13.3	164	51.8	26.5	63.7	0	1		23	23.6	5.84	23.3	18.05	24.2	4.15	619	23.1								1094
2014	1	1	0	40.2	1	2	4170		1	1			33	106	6	3.7	10.4	160	47	26.3	56.8	1	1		22.3	22.4	5.43	23	17.68	21	3.37	487	21.5	61	26.2		26.4		22.5	28.1	1170		39.5	9.28	36	6.44	42.1	33.57	3033
2013	1	1	0	38	1	2	3420		2	0			30	133	6.5	3.7	11.9	155	45	25.6	53.4	0	0		22.6	24.6	6.14	24.3	18.98	23.2	3.95	675	24.2	59.3	27.2	6.79	26.4	4.68	21.31	26.5	973	26.3	38.2	9.08	38.3	6.84	41.3	33.09	3048
2014	1	1	0	39.2	1	1	3150		2	0			34	100	6.2	3.8	11.2	159	56	26.6	62.5	0	1		22.6	22.1	5.3	23.2	17.9	22.4	3.77	522	22.1	71	25.4	6.34	27.1	4.78	22.06	27.3	971	26.5	35.2	8.57	36.5	6.55	36.3	29.59	2394
2012	1	1	0	36	1	1	2130		0	0			37	97	6.3	3.6	12	161	48	27.4	55.5	0	1		23.4	22.1	5.29	24.2	18.87	24.2	4.18	605	23.4	60
2014	1	1	0	40.1	1	1	3240		2	0			37	116	5.3	3.2	12.4	162	58	26.4	62.7	1	1		22.2	22.2	5.36	22.5	17.32	23.2	3.94	519	22	67.6	27	6.74	27.4	4.86	21.65	27.1	1011	27	34.5	8.47	35	6.27	34.3	28.1	2135
2012	1	3	1	39.3	1	1	3250		2	0			34	72	5.6	3.5	11.4	156	47	26.4	52.5	1	1		22.1	21	4.97	22.1	16.63	23	3.85	451	21.6	56.5	26.3	6.6	29.3	5.2	21.8	27.2	1053	27	39	9.2	38.4	6.88	37.1	30.07	2700
2013	1	2	1	38.5	2	2	2910		2	0			38	114	5.7	3.5	9.9	166	53	25.6	60.05	0	1		21.4	22	5.24	22.4	17.2	20.1	3.16	434	21.4	63.4	26.4		23.5		21.35	26.6	892		38	9	33.4	6	41.1	32.91	2741
2014	1	1	0	39.3	2	1	3660		2	0			26	86	6.5	3.9	12.6	163	53	25	55	0	1		21	22.1	5.31	22.3	17	21	3.36	452	21.2	69	26.2		24.2		20.76	24.5	961		40.3	9.46	41.3	7.18		33.32	3297
2013	1	2	0	40.3	1	2	3240		2	0			37	120	6.9	3.8	12.7	170	70.5	24.4	74.45	0	1		20	22.1	5.29	20.6	15.38	21.2	3.39	399	21.1	78.6	26.6	6.69	25.1	4.35	20.3	25.5	857	25.5	40.3	9.45	37.4	6.71	38.6	31.35	2881
2014	1	2	0			2							26	136	6.1	3.7	11.9	167	56	26.1	65.5	0	1		22	22.3	5.4	22.5	17.28	22.6	3.82	511	22								952
2012	1	3	0	40.1	1	2	3790		2	0			33	90	6	3.5	9.7	167	53	27	62.5	0	1		23.2	24.6	6.14	24.6	19.56	24.2	4.16	725	24.5	66.2	27.6	6.97	27.4	4.88	22.52	28	1105	27.2	40	9.35	38.3	6.85	39.6	32.02	2983
2013	1	2	1	39.6	1	1	3600		2	0			36	111	6.3	3.7	10.7	162.5	58	27	65.1	0	1		22	22.4	5.46	23.4	18.1	22.2	3.69	537	22.2	69.2	27.4		28.6		23.15	28.5	1172		37.4	8.9	36.1	6.48	39	31.47	2680
2013	1	1	0	40	1	2	3180		2	0			27	94	5.9	3.6	10.6	160	52	27	66	0	1		22.1	23	5.57	23.3	17.96	23	3.87	559	22.3	73.2	27.3	6.84	28.2	5.01	23.69	29.2	1186	27.5	37	8.84	40.1	7.08	39.2	31.7	2872
2013	1	1	0	39.3	2	2	3550		2	0			29	128	7.1	3.6	12.1	158	55	27.3	79	0	1		23.5	25.1	6.19	25.3	20.04	23.2	3.94	728	24.1	85	28.3		26.5		25.2	29.2	1240		37.3	8.89	36.3	6.51	40.3	32.4	2802
2012	1	4	2	38.5	1	2	3520		2	0			32	85	6.2	3.6	12.2	167	60	26.4	69	0	0		23	23.4	5.75	23.4	18.16	22.4	3.76	575	23.2	75	27.2	6.79	27.1	4.77	22.2	27.5	1010		39.4	9.28	38.2	6.83	40.5	32.62	3036
2013	1	1	0	39.3	1	1	3370		2	0			29	96	6.5	3.8	11.5	158	51	25.3	60.3	0	1		21.2	20.1	4.65	21.6	16.38	21.1	3.37	379	20.6	61.9
2014	1	1	0	41.1	1	1	2900		0	0			34	127	6.5	3.4	10.8	161	52	28.2	62	0	1		21.3	21.2	5.07	21.2	15.85	20.6	3.34	391	20.4	66	27.6	6.95	29.3	5.21	22.41	28	1144		35.3	8.6	36.6	6.57	37.6	30.58	2523
2014	1	2	0	37.6	2	2	2660		2	0			32	107	6	4.1	11.5	165	49	25.2	53	0	1		21.4	23	5.58	22.2	16.84	21.5	3.58	490	21.5	58	26.3	6.58	27.3	4.81	20.28	25.5	898		38	8.96	35.2	6.33	35.4	28.96	2360
2013	1	7	3		1	1							36	107	6.4	3.6	12.2	170	63	25.5	87	0	1		21.5	21.1	5.01	21.6	16.4	21.4	3.53	419	21.3		25.1	6.22	27.4	4.85	20.47	25.6	867	25.5
2012	1	2	0	38.5	2	1	2880		2	0			33	121	6.3	3.7	11	168	65	25.6	73.3	1	1		21.6	21.6	5.2	20.6	15.42	21.6	3.59	407	21.2	79.1									38.3	9.1	39.5	7.04	38.4	31.22	2865
2013	1	2	1			1							32	80	7.1	3.5	11.1	159	56	25.4	61.8	0	0		21.3	21.1	4.99	21.4	16.16	21	3.37	397	20.4	62.85	24.5	6.09	25.1	4.36	20.25	25.4	777	25
2012	1	3	1										32	103	5.8	3.9	11.5	160	53	26.4	62.3	0	0		22	20.4	4.8	22.2	16.85	21.3	3.46	413	21.3		26.3	6.59	26.5	4.69	20.2	25.4	880	25.5
2013	1	2	0	38	1	1	2540		0	0			37	65	6.5	3.8	12.1	155	45	26.6	49.7	1	1	1	22.3	22.3	5.39	24.1	18.72	23.1	3.9	578	22.5	56
2013	1	1	0	39	1	2	3230		2	0			31	111	7.1	4.4	11.9	171	58	25.1	60.9	0	0		20.1	21.2	5.05	21.3	16.03	21	3.35	396	20.4	64.8	25.5		25.1		22.11	26.4	922		40.1	9.42	37.3	6.67	40.1	32.22	2969
2013	1	1	0	41.1	1	1	3640		2	0			30	123	5.7	3.6	11.4	171	63	26.4	71.35	0	1		21.4	21.4	5.13	21.5	16.21	21.4	3.52	422	21.3	76.9	26.2	6.57	27	4.75	21.2	26.5	944	26.2	38.3	9.11	37.6	6.74	39.5	31.9	2866
2014	1	6	0	39.6	1	2	3550		2	0			33	117				164	84	26.4	92	0	1		21.4	21.3	5.1	22.4	17.22	22.1	3.65	467	21.3	95	27.2	6.81	27.1	4.78	21.33	26.6	990	26.6	39.2	9.23	35.4	6.37	37.2	30.16	2580
2013	1	5	1	38	2	1	2970		2	0			34	127	6.3	3.7	12.3	152.8	47.5	26.5	56	0	1		22.2	21.1	5	22.1	16.63	21.4	3.52	426	21.4	61	26.3	6.6	26.1	4.56	22.41	27.6	995	26.4	37	8.84	38.3	6.86	41.4	33.25	3014
2013	1	3	1	38.5	1	2	3150		2	0			37	70	6.3	3.8	13.1	166	55	26.1	60	0	1		22.1	22.1	5.3	23.2	17.91	22.6	3.83	528	22.5	64
2014	1	1	0	37.3	2	1	2770		2	0			36	127	6.4	3.9	12.2	167	57	26.4	66.7	1	1	1	22.2	23	5.55	24.1	18.75	23.4	4.02	607	23	70	28		28		22.5	28	1115		38	9.01	37.3	6.67	36.4	29.65	2542
2014	1	1	0	39.6	1	2	3640		2	0			32	99	5.9	3.4	10.3	162	53	25.5	58	0	1		22.1	22.1	5.31	22.1	16.64	22.5	3.81	477	21.4	65	26.3		24.5		21.09	25.1	953		40	9.39	36.1	6.48	39.2	31.64	2830
2012	1	2	1	39.5	1	1	3300		2	0			35	121	6.4	3.7	10.9	173	55	28.3	66.2	0	0		23.6	25.3	6.28	23.6	18.55	24.5	4.25	704	24.4	73.3	32	7.96	29	5.15	26.19	32.1	1559		42	9.88	37.1	6.63	38.2	31.02	2948
2014	1	1	0	39	1	1	3050		2	0			29	116	6.5	3.7	10.8	156	51	25.6	61	0	1		21.6	22.6	5.53	22.6	17.56	23.1	3.92	544	22.2	68							962
2012	1	1	0	39.6	1	2	3690		2	0			31	123	5.7	3.6	10.7	162	45	28	52.85	1	1		24	24.4	6.07	24.4	19.18	24.1	4.12	694	24.3	57.85	30.1	7.53	28.2	4.99	23.89	29.3	1311	28.4	39.1	9.21	38.4	6.88	37.4	30.41	2745
2013	1	2	1	37.5	1	1	2420		0	0			32	107	6.7	4	11.8	167	56	26.4	59.5	0	1		22.4	23	5.55	22.1	16.6	23	3.85	501	22.3	62.5	27.3		26.1		20.95	26.3	913		37.2	8.86	35	6.26	35.3	28.83	2305
2013	1	3	0	40.6	1	1	3470		2	0			34	85	5.7	3.5	13	161	46	25.6	60.8	0	1		21.4	20.5	4.85	23.5	18.25	21.3	3.45	467	22	70.65	23.3	5.69	25.5	4.46	19.88	25.2	726	24.4	37.5	8.91	39.2	6.99	39.2	31.67	2859
2013	1	1	0	41.1	2	2	3580		2	0			34	133	6	3.7	11.6	160	49	26.2	52.95	0	1		22.2	22.2	5.33	22.6	17.48	22.2	3.69	500	22.3	59.55	26.3		26.5		20.12	25.4	882		38.1	9.03	36	6.46	37.4	30.44	2584
2012	1	2	1	40.1	1	1	3820		2	0			34	90	6.1	3.4	12	171	61	25.5	67.5	0	1		21.3	22.4	5.47	22.2	16.82	21.2	3.41	465	22	72.5	26.2	6.56	26.1	4.55	22.05	27.3	966	26.3	42.3	9.83	37.4	6.7	40.4	32.49	3139
2012	1	1	0	40.4	1	1	2970		2	0			29	75				167	48	25.6	53.85	0	1		21.6	23	5.57	21.1	15.66	22.4	3.76	462	21.3	60.8
2014	1	1	0	36.4	1	2	3410		2	0			34	126	6.3	3.7	12.2	172	64	25.6	66.8	1	1	1	22.6	23	5.55	26.5	21.25	24	4.09	738	24.1		26	6.45	27.3	4.84	22.1	27.4	997	26.5	40	9.36	36.4	6.53	39.1	31.61	2835
2014	1	2	1	39.1	1	2	3640		2	0			30	91	6	3.7	10.5	161	54	25	62	0	1		20	22.2	5.36	22	16.56	20.6	3.34	440	21.1	71	24.5	6.08	26	4.53	21.35	26.6	860	25.5	35.2	8.58	35.3	6.36	37.6	30.66	2468
2014	1	1	0			1							32	115	6.3	3.8	10.3	167	62	25.3	69	0	1		22.3	23	5.55	23	17.58	22.4	3.77	532	22.1		26.1	6.5	26.5	4.7	21.35	26.6	937	26.1
2012	1	1	0	39	2	1	3070		2	0			38	72	6.2	3.9	11.1	168	59.2	25.5	67.7	0	1		21.4	22.1	5.32	22.2	16.84	22.1	3.68	474	22.1	70.8
2014	1	1	0	39.5	1	2	3550		2	0			35	122	6.3	3.6	11.4	168	52	26.4	62	0	1		21.3	23.3	5.7	23.3	18.08	21.5	3.55	546	22.2	64.5	28.5	7.19	26.1	4.58	23.58	29.1	1162	27.3
2013	1	1	0			2							33	90	6.7	3.8	12.2	157	44	26.1	49.85	0	1		20.3	20.3	4.77	19.3	13.92	18.2	2.65	270	19.2	54.45	25.6		24.5		20.69	26.4	833		36.5	8.8	33.1	5.92	33.6	27.64	2087
2012	1	1	0										21	134	6.1	3.2	9.7	157	36	28.2	43.8	0	1		21.2	20.5	4.84	21	15.56	21.4	3.54	378	20.6	51	28.5	7.19	29.2	5.2	23.06	28.4	1227
2013	1	1	0	39.2	1	1	3280		2	0			34	87	7.1	3.9	11.1	160	55	25.6	70	0	1		21.6	21.3	5.09	22.2	16.82	22.2	3.7	455	21.2	78
2012	1	1	0	39.4	2	2	3310		2	0			32	122	5.9	3.6	10.7	160	53	24.3	59	0	1		21.5	22.4	5.45	22.2	16.81	22.1	3.67	484	22	66	25.4	6.4	24.5	4.3	18.5	23.6	716	24.4	39.4	9.26	39	6.94	39.1	31.58	2926
2012	1	2	1	37.4	2	2	2950		2	0			36	130	6.3	3.5	11.7	168	55	27.3	60.05	0	1		24.1	24.1	5.91	23.6	18.54	24.3	4.2	654	24	66.6	27.2	6.75	27.2	4.81	22.19	27.5	1045		34	8.36	37.2	6.64	37	29.96	2412
2012	1	3	1	38.4	2	1	3230		2	0			42	127	6.4	3.8	9.9	156	47	26.3	57	0	0		21.2	21.6	5.21	21.2	15.78	20.5	3.29	397	20.4	59	27.3	6.87	26.4	4.65	21.15	26.4	971		38.3	9	37.3	6.7	38.4	31.2	2733
2014	1	3	0			2							34	117	5.9	3.6	11	166	55	27.4	67.65	0	1		23.6	24.2	5.96	24.2	18.9	23	3.86	640	23.2		26.5		25.6		21.26	27.1	1169
2012	1	2	1	36.6	1	2	2750		2	0			27	94	5.8	3.5	12.5	163	52	26.1	61.2	0	1		22	22.3	5.41	22	16.5	22.4	3.77	477	22.1	66.2	26	6.45	27	4.74	20.06	25.3	859		34.1	8.37	35.3	6.36	32.4	26.59	1975
2014	1	1	0	40.3	1	2	2970		2	0			21	108	6.1	3.7	10.8	163	48	27.6	55	0	1		23.5	23.2	5.67	22.1	16.7	24.2	4.17	544	22.2	63							891
2012	1	1	0	40.2	1	2	3020		2	0			30	101	5.4	3.5	11.2	158	48.5	27	56.4	0	0											61.1	28.5	7.19	28.1	4.98	21.87	27.2	1113	27.4	39.1	9.21	39.5	7.04	37	29.96	2731
2013	1	1	0	40.2	2	1	3080		2	0			28	119	5.8	3.7	11.7	164	56	26.4	68.3	0	1		22.4	22.4	5.44	22.3	16.96	22.1	3.66	488	22.2	76.7	28.2		26.4		20.89	26.2	992		38.2	8.99	35.2	6.32	36.2	29.47	2424
2013	1	2	0	39.4	2	1	4240		1	1			36	131	7	3.9	12.6	170	56	25.5	63.5	0	1		21.5	21.6	5.2	22.6	17.54	22.6	3.84	505	22.3	68	27	6.74	26.6	4.72	22.16	27.4	1023	26.5	37.1	8.85	37.3	6.67	36.6	29.85	2524
2012	1	2	1	39.2	1	1	2910		2	0			33	98	6.9	4	11.6	163	52	26.4	64	0	1		23.6	23.1	5.59	23.3	18.01	22.6	3.82	559	22.3	70.2	27.1	6.77	25.6	4.5	21.31	26.5	945		31.1	7.77	34.2	6.16	32.5	26.67	1816
2013	1	2	1	39.1	1	1	3630		2	0			32	134	5.7	3.7	10.8	155	54	25.3	64.5	0	1		21.2	20.3	4.76	21.1	15.72	21.2	3.4	367	20.5	67	24.4		24.6		19.04	24.3	703		36.6	8.82	37.4	6.69	40.6	32.66	2874
2013	1	1	0	40.3	2	1	2840		0	0			38	124	6.2	3.6	12.3	165	64	25.6	73.5	0	1		22.2	22.2	5.34	22.4	17.14	22.5	3.79	497	22.3	78.5	25.4	6.37	26.1	4.58	20.17	25.4	836	25.3	35.5	8.65	37.6	6.75	35.6	29.21	2420
2012	1	8	2	37.1	1	2	2720		2	0			40	79	6.4	3.7	12.4	165	65	25.6	72	0	0		23.5	24.5	6.1	23.2	17.82	23.1	3.91	615	23	75	27.3	6.84	25.4	4.43	20.42	25.6	897		36.3	8.76	36.2	6.49	38.4	31.16	2610
2012	1	1	0	40	1	2	3090		2	0			34	85	6	3.6	12	163	53	25.6	56.3	0	1		22.6	23.4	5.73	24.1	18.76	24.1	4.14	638	23.6	61	26.3	6.6	26.2	4.61	20.15	25.4	869	25.5	36.4	8.76	42.1	7.23	37.6	30.6	2754
2013	1	1	0			1							34	111	7	3.6	10.2	168	56	25.5	66	0	1		21.5	21.2	5.06	22.2	16.78	21.4	3.52	436	21.1	73			27.2		20.69	26.1	879		34.3	8.43	35.5	6.39	36.5	29.75	2338
2012	1	1	0										31	109	6.3	3.8	10.8	167	55	25.6	69.5	0	1		22.2	23.4	5.77	23.3	18.04	22.3	3.72	569	23.1
2012	1	1	0	40.3	1	2	3290		2	0			30	113	5.7	3.4	12.4	171	53	25.6	61.5	0	0		22.5	22.3	5.39	21.5	16.19	21.5	3.55	447	21.5	69.6	26.1	6.5	25.4	4.42	20.1	25.4	830	25.2	35.4	8.62	33.3	6.01	34.1	27.83	2083
2013	1	1	0			2							33	106	7	4.1	11.2	159	57	27.1	64	0	1		21.4	21.6	5.2	22.2	16.78	22.2	3.69	462	21.3		28.4	7.15	27.4	4.88	22	27.3	1100
2012	1	1	0	37.5	2	2	2990		2	0			34	116	6	3.6	11.3	163	54	25.6	64.2	0	1		21.6	22.6	5.52	22.6	17.5	22.3	3.72	522	22.1	69.45
2014	1	3	1	38.6	2	2	2880		2	0			38	84	5.7	3.5	11	167	49	25.5	53.6	0	1		21.5	20.6	4.89	22.2	16.83	21.4	3.54	426	21	56	25.3	6.29	26.5	4.71	20.3	25.5	849	25.5	36.2	8.74	36.4	6.55	36	29.27	2398
2013	1	1	0	38.2	2	2	3120		2	0			35	121	6	3.6	10.3	164	50	25.5	58.5	1	1		21.2	22.1	5.32	22	16.48	22	3.64	458	21.6	63.5	26.1	6.49	27.1	4.78	21.91	27.2	981	26.4	38.2	8.99	39	6.94	41.3	33.14	3064
2012	1	1	0			1							37	110	6	3.8	11.4	167	53	27.2	63.5	1	1		24.3	24.5	6.09	26.2	20.87	25	4.33	807	25.3		28.5	7.19	28.1	4.97	24.8	30.3	1314	29
2014	1	1	0			2							34	120	5.8	3.4	10.5	170	52	25.3	60.7	0	1		21.2	21.3	5.11	22.5	17.34	20.6	3.33	443	21.1
2012	1	2	1	23.1	1	2	660	1					37					163	55	27.3		1	1	1	21.5	23.2	5.63	22.4	17.21	22.5	3.81	529	22.1		29	7.26	28.6	5.13	24.71	30.3	1349	29.1	37.5	8.94	35.1	6.31	39.4	31.81	2680
2012	1	1	0	40.1	1	2	3370		2	0			32	101	6.1	3.5	12	162	46	26	53.45	0	1		22	22.5	5.51	23	17.68	22.2	3.7	526	22.5	59.3	27.2	6.81	25.5	4.47	21.72	27.1	971	26.3	37.6	9.04	34.6	6.26	35.4	28.99	2369
2012	1	1	0	40.2	1	1	3430		2	0			35	103	6	3.4	6.7	160	56	26.5	60.2	0	1		22.5	22.4	5.47	22.5	17.35	23.3	3.99	535	22.6	60.4
2012	1	1	0	40	2	2	2830		0	0			27	96				156	42	26.5	48.25	0	1		22.5	22.2	5.35	21.4	16.15	21.5	3.56	442	21.5	52.35
2014	1	1	0	40.2	1	2	3130		2	0			38	99	5.7	3.6	11.7	160	47	25.1	57.4	0	0		21.1	21.5	5.17	23.2	17.89	21	3.37	471	21.4	61.7							901
2012	1	5	2	36.1	2	2	3200		2	0			36	107	5.8	3.6	11.8	164	52	26.6	60.3	0	1		22.6	23.2	5.66	23.6	18.56	23	3.85	592	23.2	64.8	28.4	7.17	27.5	4.91	22.88	28.3	1113		36.3	8.77	34.2	6.16	41.1	32.98	2731
2012	1	2	0	39.5	1	2	2920		2	0			36	62	6.2	3.2	11.3	155	54	25.1	57.7	0	1		21.4	20.4	4.82	21	15.5	20.4	3.26	355	20.1	63
2013	1	1	0	39.3	1	1	3000		2	0			30	84	6.5	4	13.3	163	52	26.3	57.5	0	0		21.5	20.6	4.9	23.5	18.21	22.1	3.64	488	22.2
2014	1	1	0										32	133	6.4	3.7	12.4	166	66	25.3	71	0	0												26.3	6.59	27	4.75	21.09	26.4	940	26.2
2013	1	1	0	39.4	1	1	3010		2	0			29	110	6.5	3.8	11.7	158	46	25.5	53.8	0	1		22.1	22.1	5.29	22.6	17.45	22.1	3.65	492	22.2	58	25.2	6.25	26.3	4.63	20.82	26.2	863	25.4	36	8.69	36.1	6.47	37.5	30.56	2515
2012	1	2	1	39	2	2	3800		1	0			34	113	6	3.6	11.8	163	55	26.5	65	0	1		22.5	22.1	5.3	23.2	17.82	23.2	3.93	534	22.2	74
2012	1	2	0	38.6	1	2	3470		2	0			35	111	5.7	3.5	12.1	158	58	25	70.7	1	1		21	21	4.95	22.2	16.83	21	3.35	414	21.1	77	24.4	6.03	24.4	4.23	20.11	25.4	748		38.1	8.96	37.6	6.75	43.4	34.32	3174
2013	1	1	0	39.6	2	1	3360		2	0			31	119	6.3	3.9	12.3	161	47.5	26.1	54	1	1	1	21.5	21.3	5.09	23.1	17.71	22.1	3.68	487	22.2	60.2	27	6.74	27.2	4.81	21.43	26.6	990	26.4	40	9.37	37.6	6.75	38.3	31.14	2844
2012	1	2	0										31	129	6.4	3.9	11.2	169	54	27	64.7	0	1		22.6	23.2	5.66	24.5	19.39	23.3	3.98	643	23.6		29.2	7.32	30.3	5.44	23.03	28.4	1285	28.3
2013	1	1	0	37	1	1	2700		2	0			36	119	6.5	3.8	10.3	152	51	26.2	59.7	0	1		22.4	21.2	5.04	22.2	16.83	21.6	3.59	442	21.1	63	25.2	6.26	25.3	4.39	21.3	26.5	860	25.2	38	9	37	6.6	36.2	29.54	2508
2014	1	2	1	38.2	2	2	3520		2	0			35	100	5.6	3.4	12	165	62	25.2	72.1	0	1		22.1	21.4	5.13	22.3	17.05	22	3.63	461	21.3	77.5	25.2	6.24	25.6	4.49	20.92	26.2	843	25.5	37.5	8.91	37.1	6.62	38	30.73	2632
2014	1	1	0	40.4	1	2	3400		2	0			34	109	6.6	3.8	12.4	170	51															61.2
2013	1	1	0	40	1	1	3650		2	0			36	113	6.7	3.7	11.8	171	47	27.4	54	1	1	1	22.2	23.1	5.59	23.4	18.21	22.4	3.76	561	22.3	60	28	7	28.4	5.06	21.48	27	1068	27.2	36.3	8.75	33.5	6.05	35.1	28.67	2210
2012	1	1	0	40.2	1	1	3360		2	0			31	101				168	55	24.3	59.7	1	1											67.1	24	5.88	23.3	3.98	19.96	25.3	693	24.3	37.2	8.86	36.3	6.51	39	31.45	2676
2013	1	1	0	41.3	2	2	3370		2	0			31	99	6.8	4	11.5	163	53	26.4	61	0	1		23.2	24.1	5.9	24	18.58	23.3	3.99	633	23.2	70	25.4	6.35	27.2	4.81	21.09	26.4	916	25.5	38.1	9.06	37.4	6.69	38	30.77	2697
2013	1	1	0	38.5	1	2	3150		2	0			25	126	6.8	3.8	11.9	163	49	25.1	59	0	1		21	21	4.94	21.2	15.87	22.2	3.69	408	21.2	68	25.4	6.36	25.2	4.38	21.3	26.6	873	25.5	38.1	8.97	36.1	6.48	39.1	31.58	2711
2012	1	1	0	39.1	1	1	3300		2	0			27	97	6.1	3.8	10.5	163	50	27.5	60.75	0	1		23	24.6	6.12	23.4	18.23	23	3.86	630	23.6	66.05	30.2	7.58	28.3	5.02	22.83	28.3	1251	28.2	40.1	9.42	37.5	6.73	38.1	30.94	2826
2013	1	1	0	40.3	2	1	4020		1	1			31	131	6.1	3.7	11.5	166	58	27.6	68	0	1		22.2	22	5.25	22.3	16.93	23.2	3.95	494	22.2	81.1	27.5		28.3		22.99	28.4	1157
2013	1	1	0	40.2	1	2	2930		2	0			33	71	6.6	3.6	11.1	168	56	28.5	63.3	0	1		23.5	23.5	5.79	24.5	19.33	23	3.85	639	23.2	67
2013	1	1	0	36	2	1	2540		2	0			36	104	6.1	3.7	11.5	162	54	26.1	59.4	0	1		22.3	22.2	5.35	22	16.57	23.5	4.05	497	22.3	62	24.5	6.06	27.4	4.84	22	27.3	940		34.5	8.47	35.6	6.43	36.3	29.61	2341
2013	1	1	0			1							27	107				172	58	28.2	76	0	1		23	23.1	5.59	23.1	17.75	24.4	4.24	588	23.3
2013	1	1	0	37.6	1	1	2840		2	0			30	114	7	3.9	11.8	163	61	26.6	64.6	1	1		22.6	23	5.57	22.4	17.2	23.1	3.9	531	22.5	70.5	27.5	6.92	27.2	4.8	21.79	27.2	1038	26.6	35.6	8.68	35.1	6.29	36.1	29.43	2335
2012	1	2	1	37.3	2	2	3200		2	0			33	111	6	3.6	11.8	168	60	25.1	66	0	0											75	25	6.17	25.2	4.38	19.89	25.2	771	25.1	38.3	9.09	38.1	6.81	37.4	30.44	2696
2013	1	1	0	38.4	1	2	2960		2	0			42	102	6.1	3.4	11.7	165	56	26	69.4	0	1		21.6	21.2	5.06	21.6	16.43	21.6	3.6	430	21.4	74.8	26	6.48	26.1	4.56	21.29	26.5	911	26	35.1	8.54	34.4	6.2	36.3	29.6	2296
2013	1	4	1	38.1	1	1	3230		2	0			33	114				171	60	26.4	69	0	1		21.5	21.4	5.14	22.4	17.13	21.6	3.61	463	22	72.4
2014	1	1	0	40.5	1	1	3410		2	0			28	121	6.6	3.8	11.7	165	54	25.6	61.8	0	0		21.3	22.6	5.34	21.6	16.33	21.1	3.41	436	21.1	71	25.6	6.43	26.4	4.67	20.17	25.4	855	25.4	35.3	8.59	35.5	6.39	35.1	28.7	2257
2014	1	2	1	38.4	1	1	3700		2	0			36	109	6.6	3.6	12.6	163	57	27	63	0	1		23.4	23.3	5.71	24.5	19.26	24.3	4.19	665	23.4	67							1250
2013	1	1	0	37.6	1	2	2790		2	0			29	100	5.6	3.1	9.4	164	48	26.5	50.7	0	1		21.5	21	4.95	22.5	17.26	22.2	3.7	460	22	55.5	26.5	6.68	28.2	4.99	20.98	26.3	978	26.3	38.2	8.98	41	7.15	35.4	29.04	2582
2012	1	3	1	38.3	1	2	2970		2	0			40	66	5.7	3.6	12.1	158	50	27.1	57.8	0	1		23.1	23	5.57	23.2	17.91	22.4	3.76	547	22.2	62.3	27.5	6.94	28.4	5.08	21.89	27.2	1088	27.1	37.4	8.9	35.1	6.3	35.6	29.24	2370
2012	1	1	0	39.5	1	2	3380		2	0			26	104	6	3.6	11.8	165	55	27.2	67	0	1		22.6	23.2	5.63	23	17.66	22.3	3.74	541	22.6	74	28.2	7.06	26.1	4.57	22.04	27.3	1043	26.6	39.5	9.29	36.5	6.55	38.1	30.84	2727
2012	1	1	0	38.4	1	2	2940		2	0			28	130	6.4	4.1	11.1	166	53	25.6	57.8	1	1		21.5	21.3	5.09	22.1	16.72	22.1	3.65	447	21.6	62.2	26.2	6.56	26.4	4.67	21.21	26.5	932		37.4	8.9	37.6	6.75	40.2	32.33	2816
2014	1	1	0	38.5	2	2	3540		2	0			41	119	6.9	3.7	11.4	163	74	26.4	78.2	1	1	1	21.4	23.2	5.65	21.6	16.42	23.1	3.9	508	22	82	26.2		26.1		20.4	24.3	1135		38.4	9.13	37.4	6.7	36.3	29.58	2574
2013	1	2	1	39.3	1	1	3400		2	0			37	112	6.9	4.1	12.7	156	45	26.1	50.7	0	1		23.2	22.2	5.34	23.4	18.09	22.6	3.83	539	22.6	58.3	25.1	6.22	25.5	4.51	20.64	26	834	25.3	35.6	8.68	36	6.45	38.4	31.19	2582
2013	1	1	0	38.1	1	2	2550		0	0			30	88	6.3	3.5	11.1	158	53	28.1	58	0	1		23.5	22.5	5.51	24.3	19	22.5	3.79	588	23.3	58.5	28.6	7.22	28.1	4.97	22.98	28.4	1190	27.6	38.1	8.97	34.1	6.12	36.4	29.67	2388
2014	1	3	2	40.6	1	2	3940		2	0			37	90	6.4	3.8	10.7	173	62.7	25.2	66.1	0	0		21.2	23	5.57	23.4	18.11	20.5	3.3	510	22	77.05	25.2		25.6		20.51	26.2	940		41.5	9.68	34.3	6.18	38.2	30.97	2747
2013	1	3	1	32.2	2	1	1940	1	2	0			34	125	6.4	3.2	11	158	61	27	67	0	1		22.1	22.3	5.42	25	19.67	21.6	3.59	587	22.5	70	28.2	7.08	29	5.15	21.77	27.2	1112	27.4
2012	1	3	0	41.2	2	1	3510		2	0			38	94	5.9	3.6	10.9	168	49	26	63	0	0		21.5	22.4	5.44	22.2	16.87	21.6	3.6	480	22.1	69	26.2	6.56	25.2	4.38	20.19	25.4	838	25.5	38	9	35.2	6.33	38.2	31.02	2607
2014	1	1	0	39.4	1	2	3520		2	0			28	123	6.2	3.8	11.5	180	62	27.1	69.5	0	1		23.1	22.4	5.45	25	19.58	24.2	4.17	653	23.3	77	29.2	7.34	29.2	5.22	23.18	28.5	1263	28.4	39.6	9.33	39	6.94	39.6	31.98	2999
2014	1	1	0			2							36	90	5.4	3.7	12.9	158	62	26.2	68	1	1	1	22.1	23	5.57	22.1	16.72	22.5	3.81	504	21.6		27.4	6.91	26.2	4.6	21.18	26.4	972	26.5
2012	1	1	0	39.6	2	1	3570		2	0			33	74	5.9	3.4	11.2	161	49	27.3	59	0	1		23.3	22.6	5.53	22.6	17.53	23	3.86	537	22.6	66.8	28.1	7.03	28.2	4.99	24.58	30.2	1276	28.3	35.1	8.54	35.3	6.36	39.3	31.74	2587
2013	1	2	1	38.6	2	1	3330		2	0			30	125	7.2	3.9	13.1	155	58.5	27	59.5	0	1		23	23.3	5.7	23.6	18.46	23.5	4.06	613	23	65	28.5		29.3		22.75	28.2	1208		36.2	8.74	37.4	6.69	40.3	32.45	2826
2013	1	2	1	37.6	2	1	2940		2	0			38	110	5.4	3.5	11.2	169	53	25.1	64.5	0	0											71.6	26.4	6.63	24.3	4.21	22.14	27.4	931	25.6	35.2	8.57	34.6	6.25	37.5	30.55	2425
2013	1	1	0	41	1	2	3480		2	0			33	133	6.6	4	12.6	160	62	27.5	63.5	1	1		22.5	22.5	5.49	22.4	17.24	22	3.63	501	22.3	68.3	28.4	7.15	27.2	4.8	22.29	27.5	1107	27.2	36.3	8.76	33.1	5.93	33.6	27.63	2079
2013	1	3	1	39.6	1	1	2770		2	0			32	96	6.2	3.4	11.1	165	51	27.4	57.7	0	1		25.3	24	5.87	24	18.62	23.6	4.08	641	23.6	61
2014	1	1	0	40.3	2	1	3340		2	0			34	72	6.5	3.8	11.5	161	45	25.1	51	0	1		21.2	22	5.23	21.1	15.64	21.5	3.56	414	20.6	57	25.5	6.41	25.4	4.42	19.68	25	722	24.3	38.1	8.96	38.1	6.81	40.6	32.77	2963
2013	1	1	0	38.4	2	1	3610		2	0			40	135	6.5	4.1	10.1	172	66	27.1	75.8	1	1	1	23.2	24.5	6.09	24.3	19	25.3	4.4	718	24.4	84	28.5	7.2	28.6	5.13	22.39	27.6	1187	27.6	41.4	9.68	37.1	6.62	39.4	31.85	2986
2012	1	1	0	39	1	2	3430		2	0			25	112	5.9	3.6	11.1	165	49	26.4	64.95				22.3	23.4	5.73	22.2	16.87	22.2	3.69	516	22.4	72.9	28.5	7.18	26.4	4.68	22.58	28.1	1112	27.3	40	9.37	36.2	6.49	40.1	32.28	2909
2012	1	1	0	39.1	1	1	3190		2	0			26	84	5.9	3.6	12.5	166	93	25.3	98	0	1		20.3	22.1	5.31	22.6	17.45	21.2	3.39	470	21.3	114	27	6.7	27	4.7	21.7	27.1	999	27	35.1	8.6	35.5	6.4	34.4	28.2	2193
2012	1	2	0	40.2	1	1	2440		0	0			36	101				160	49.5	25.6	57	1	1											60.35	26.3	5.59	26.2	4.59	20.08	25.3	862	25.6	36.5	8.8	37.6	6.75	35.3	28.88	2419
2014	1	2	0	41	2	2	3190		2	0			29	88	6	3.6	11	163	55	26.3	65	0	1		22.5	22.1	5.3	22.2	16.85	22.2	3.7	474	21.4	75	26.1	6.51	26.2	4.6	20.94	26.3	900	26.1	36.1	8.73	36.5	6.57	38.1	30.84	2585
2014	1	1	0	39.6	2	1	2730		0	0			31	134				165	53	26.4	61	0	1		22.2	23.4	5.75	22.2	16.91	23.2	3.93	541	22.2	67
2012	1	1	0	33.6	2	1	2040	1	2	0			31	85	6.3	3.9	11.6	164	56	27.1	67	0	1		23.1	23.2	5.65	22.6	17.52	23.4	4.02	563	23.1	69	27.6	6.96	28.4	5.08	22.23	27.5	1114
2012	1	1	0	41.3	1	1	2720		0	0			33	122	6	3.6	10.6	165	70	26.5	64.5	0	1		21.5	21.3	5.11	21.3	15.94	21.4	3.53	412	21.2	71
2013	1	1	0	40.4	1	1	2970		2	0			29	128	7	4	11.5	160	48	25.3	56.1	1	1	1	21.3	20.4	4.78	22.2	16.79	21	3.34	399	21.1	62.3	24.6	6.12	24.6	4.31	19.98	25.3	762	24.6	34.6	8.49	35	6.28	36.3	29.57	2302
2012	1	4	1	38.6	2	1	3170		2	0			37	109	5.9	3.8	11.1	160	45	25.6	55	0	1		21.6	21.2	5.05	22.4	17.11	22.2	3.71	464	21.3	60	26.6	6.7	27.5	4.9	21.5	27	1002	27	37.3	8.89	37.1	6.63	38.5	31.25	2695
2012	1	3	1	38.6	1	2	2890		2	0			33	91	6.4	3.8	12	160	64	27.6	64	0	1		21.2	21.3	5.08	20.6	15.36	21.2	3.44	384	21	66	28	6.9	27.3	4.8	22.4	27.6	1094	27.5	38.1	9.03	37.6	6.76	37.4	30.36	2656
2014	1	1	0	40.2	1	1	3080		2	0			34	133	6.3	3.5	11.6	163	75	25.3	83.3	0	1		21.3	20.5	4.83	21.4	16.14	22.1	3.65	406	20.5	89	24.5	6.1	26.4	4.65	19.7	25.1	786	25	35.3	8.6	36.1	6.45	37.3	30.29	2459
2012	1	3	2	38.5	2	1	3080		2	0			38	114	6.2	3.8	12.3	164	57	26.6	66.4	0	1		22	22.4	5.44	21.5	16.27	20.6	3.33	437	21.5	71	25.6	6.42	27	4.74	22.1	27.4	983		34.1	8.38	35.1	6.3	35.3	28.83	2201
2014	1	2	1	38.3	1	2	3360		2	0			34	90	5.5	3.4	10	166	52	27.4	62.5	0	1		22.2	22	5.24	23.6	18.47	23	3.87	550	22.3	66	30.2		28		23.1	28.5	1291		40.3	9.46	38.5	6.9	41.6	33.36	3210
2013	1	2	0	38.4	2	1	3470		2	0			30	100	7.3	3.8	11.9	171	84	26.2	83.9	0	1		22	21.3	5.08	23.6	18.47	23.4	4.03	553	22.3	87	26.5	6.68	28.1	4.98	22.24	27.5	1058	27.1	36.1	8.71	38.6	6.93	38.5	31.25	2738
2012	1	1	0	37.3	1	2	2830		2	0			22	119	5.5	3.4	11.2	162	51	27.6	59.7	0	1		23.1	22.2	5.37	24.6	19.52	22.1	3.67	585	23.2	67.1	28.5	7.18	28.2	5.01	23.1	28.5	1198	27.6	35.3	8.6	34	6.1	35.3	28.89	2208
2012	1	1	0	38	2	1	2900		2	0			38	98	5.5	3.6	12.3	157	70	26.5	78.5	0	1		22.5	22.2	5.33	22.4	17.23	21.5	3.57	480	22.1	77.8	25.5	6.41	26.1	4.58	22.36	27.6	969	26.3	38.1	9.06	36	6.45	35.6	29.15	2440
2012	1	2	1	41	1	2	3390		2	0			33	99	6.5	3.5	11.1	154	46.5	27.6	55.6	0	1		22.6	23.1	5.59	22.2	16.86	22.1	3.66	499	22.3	61.75	28.1	7.02	27.4	4.85	22.44	28	1103
2012	1	2	1	39.1	1	2	2940		2	0			32	110	7	3.7	11.5	158	47.5	25.6	51.2	0	1		21.5	22.6	5.53	23	17.66	22.3	3.73	530	22.5	54.4	28	7	27	4.75	21.6	27.1	1037		33.4	8.27	36.5	6.56	36.3	29.62	2333
2014	1	2	1	40.2	1	1	3100		2	0			37	120	6.5	3.7	11.4	159	56	26.6	64.9	1	1		21.6	21.3	5.09	22.3	17.08	22	3.63	459	21.3				27.4		21.4	26.6	1000
2012	1	2	1	38.6	2	1	2530		2	0			36	96	6.1	3.7	11.7	160	48	26.5	56	0	1		21.5	22	5.26	21.2	15.81	20.6	3.32	405	21.2	60.5	26	6.48	26	4.53	20.75	26.1	876	25.5	35.6	8.67	34.5	6.22	36.1	29.4	2310
2012	1	2	0										40	117				157.5	50	26.6	59	0	1		22.3	23.2	5.66	24.3	19.02	23.2	3.94	622	23.5
2014	1	2	1	38.5	1	1	2830		2	0			34	88	6.3	3.5	13	164	47	25.3	53.9	0	1		21.5	21.3	5.09	20.3	17.98	21.3	3.5	377	20.2	61	24.5	6.06	25.6	4.47	18.87	24.2	750		37.1	8.85	36	6.45	35	28.55	2319
2012	1	1	0	39.3	1	2	3430		2	0			29	78	6.2	3.6	11.6	170	52	26.5	57.5	0	1		22.2	23.4	5.74	22.2	16.78	22.5	3.8	523	22.5	62.5	28.4	7.17	28.1	4.97	23.8	29.2	1239		37.4	8.9	36.6	6.57	36.2	29.54	2474
2013	1	3	2	37.1	2	2	2880		2	0			35	138	6.3	3.8	11.1	155	53	25.2	61.1	0	1		22.6	23.2	5.65	24.1	18.79	23.1	3.89	605	23.4	64.8
2014	1	2	1			1							36	106	6.6	3.6	10.8	160	50	25.3	61	0	1		21.4	20.4	4.79	21.3	15.93	21.3	3.48	383	20.3		24.2	5.97	26.5	4.71	20.53	25.6	824	25.3
2013	1	3	0	41	2	2	3250		2	0			37	132	7	3.7	10	162	55	25.2	61	0	1		21.4	21.2	5.03	22.4	17.23	20.5	3.29	429	21	73	25.1	6.19	25.4	4.42	19.62	25	764	24.6	39.1	9.22	37.3	6.67	41	32.82	2994
2013	1	1	0	39.1	2	1	3750		2	0			27	125	6	3.9	10.8	165	47	25.6	56.8	0	0		21.6	21.3	5.1	23.5	18.34	22.6	3.83	528	22.1	61	27.2		28.3		22.64	28.1	1111		39.4	9.26	38	6.77	41	32.87	3045
2014	1	1	0	39.1	1	2	2580		0	0			32	128	5.8	3.7	11.9	167	49	26	55.25	0	1		21.6	23.1	5.62	22.2	16.9	21.2	3.47	487	21.5	61.5	27		25.2		20.62	26	884		36.2	8.75	34.3	6.17	34.5	28.33	2202
2014	1	1	0	38	1	2	2120		0	0			39	100	6.4	3.7	10	155	46	25.1	44.6	0	1		21.3	22.1	5.31	22	16.52	21.1	3.4	439	21.1	47	25.6	6.44	25.3	4.39	20.12	25.4	819	25.2	31.4	7.86	34	6.09	32.4	26.58	1810
2014	1	1	0	39	1	1	3150		2	0			30	134	6.8	3.7	11.9	171	64	25.2	67.85	0	0		21	21	4.93	21.2	15.91	23	3.85	421	20.6	75	25.5	6.38	26.4	4.67	19.7	25.1	825	25	36.6	8.82	35.6	6.43	35.4	29.04	2361
2013	1	2	0	37.6	1	1	2310		0	0			32	101	6.6	3.6	12.3	157	45	27.3	51.8	0	1		23	23.2	5.66	23.3	17.98	23	3.87	569	22.4	55.75	27.3	6.83	27.4	4.88	21.39	26.6	1011	26.3	35.3	8.6	36.6	6.59	35	28.53	2289
2012	1	2	1	38.3	1	2	3060		2	0			31	94	6.1	3.6	11.2	167	65	28.5	70.2	0	1		24	24.4	6.07	23.6	18.53	25.1	4.36	688	23.5	73.5	28.4	7.17	29	5.15					39.6	9.31	37.1	6.61	33.6	29.88	2633
2014	1	1	0	38.6	1	1	3100		2	0			32	101	6.1	3.9	12.3	161	52	25.1	58	0	1		21.2	23.1	5.59	22.4	17.18	21.3	3.5	497	21.6	62
2013	1	1	0	37	2	2	3570		1	0			34	114	5.8	3.5	10.8	165	59	26.2	70.5	0	1		22.5	25.1	6.21	25.3	20	24.3	4.21	761	25	76.5
2012	1	2	1	39.2	1	1	3420		2	0			35	97	5.9	3.5	12.1	165	58	27.3	66.6	0	1		23.2	24.3	6.02	24.3	18.98	24.2	4.16	683	24.2	72.7	30	7.51	26.5	4.71	23.07	28.3	1205		34.4	8.46	34.4	6.21	34.6	28.44	2155
2014	1	1	0	39.6	1	2	3090		2	0			31	126	6.3	4.2	12.9	162	62	25.6	68.2	0	1		21.6	22.3	5.41	22.3	16.97	21.2	3.44	467	21.3	72	27.6	6.98	26	4.55	21.49	27	994	26.6	38.5	9.18	36.6	6.57	39.4	31.63	2824
2012	1	3	2	39.3	1	2	2740		0	0			37	116	5.8	3.7	12.9	168	55	26.2	62.8	0	1		22.2	22.3	5.4	22.5	17.27	22.3	3.74	503	22.3	69.5
2013	1	1	0	39.1	1	2	3320		2	0			26	119				165	61	25.6	66	0	1		21.6	22.6	5.53	24	18.6	21.5	3.56	550	23	75									39.5	9.3	36.6	6.57	39.3	31.79	2853
2013	1	2	1	37.2	1	1	2520		2	0			33	99	5.8	3.6	10.8	160	55.3	26.5	60.5	0	1		22.5	23.1	5.62	23.4	18.13	22.4	3.77	562	23.1	64	27.4		27.4		21.28	26.5	1009		37.4	8.9	37.5	6.72	37.1	30.12	2585
2014	1	1	0	38.5	2	2	3660		2	0			35	104	5.9	3.7	11.3	160	51	26.2	63	0	1		22	22.2	5.33	22.2	16.84	21.5	3.55	464	21.3	71	26.6	6.7	26.4	4.65	21.12	26.4	944	26.4	38.3	9.1	37	6.6	39.4	31.84	2814
2012	1	1	0	36.4	1	1	2140		0	0			33	126	6.4	3.8	11.4	164	52.5	26	58.2	0	1		22.2	23.2	5.65	21.4	16.12	21.6	3.59	473	22.1	64	26.3	6.6	26.2	4.59	20.83	26.2	905	26.2
2013	1	1	0	40.5	1	2	3160		2	0			31	134	5.8	3.6	10.8	162	51	26	60.5	0	1		21.2	21.6	5.2	21.6	16.37	22	3.63	442	21.5	65.9	27.1		27.2		20.76	26.1	951		37	8.83	35.2	6.32	37.6	30.55
2013	1	3	2	38	2	1	3250		2	0			38	120	6.6	3.8	11.2	158	57	25.6	66.2	1	1		21.6	21.6	5.2	22.1	16.71	21.4	3.52	445	21.1	73									35.3	8.61	36.2	6.5	36.2	29.48	2379
2012	1	2	1	40.4	1	1	4030		1	1			38	93	6	3.5	8.9	166	48	26.1	60.1	1	1		22	23.4	5.77	22.6	17.45	22.1	3.66	540	22.6	63.7	29.6	7.45	27.2	4.8	23.12	28.5	1212		37	8.84	38.1	6.8	44	34.89	3222
2012	1	2	1	38.3	2	2	3510		2	0			33	92	5.9	3.5	12.8	164	56	26.6	62.6	0	1		22.4	23.4	5.75	23.1	17.7	22.4	3.77	558	23	65.8	28.5	7.21	26.1	4.61	22.76	28.2	937		41.3	9.64	36.1	6.47	39.1	31.59	2896
2014	1	1	0	40.3	1	2	3650		2	0			32	111	6.3	3.9	12	166	60	26.6	71	0	1		22.4	21	4.95	21.3	16	23.1	3.92	431	21	77.5	26.4	6.63	27.3	4.84	22.35	27.6	1037	27.1	38	8.96	39.1	6.96	39.6	32.05	2913
2014	1	1	0	38.3	1	2	3280		2	0			32	99	6.1	3.8	12.5	167	53	26.3	57.7	0	1		22.2	23.2	5.64	23.3	18.02	22.5	3.79	561	22.4	58	26.6		27		22.86	28.3	1056		38.2	8.98	38.1	6.81	41	32.74	2967
2013	1	1	0	40.1	1	2	3050		2	0			26	85	6.1	3.7	10.9	169	53	27.5	65.5	0	1		22.6	23.4	5.74	23.2	17.86	23	3.87	573	23.1	74.5	30.4	7.64	28.3	5.03	22.61	28.1	1249	28.2	39.6	9.34	38.6	6.92	38.4	31.19	2893
2014	1	1	0	39.6	1	1	3380		2	0			32	119	5.8	3.6	10	163	53	26.5	61.75	1	1		21.3	22.5	5.48	21.2	15.79	21.6	3.59	445	21.1	65.1	28.2	7.05	28.2	4.99	22.63	28.1	1142	28	37.6	8.94	37.2	6.65	37.5	30.54	2625
2012	1	2	0										40	108	5.7	3.1	11.4	153	60	28	69	1	1		24	25.1	6.19	24.6	19.54	23	3.88	698	24.3		31.2	7.79	27.2	4.75	22.15	27.4	1211
2013	1	2	0	41.1	1	1	3880		2	0			31	88	5.5	3.6	11.9	165	63	27.4	71.8	0	1		21.6	22.3	5.38	22.6	17.45	22.1	3.66	501	22.3	77.2	28.2	7.08	28.3	5.03	23.67	29.1	1225	28.1	38.3	9	39.1	6.95	40.4	32.53	2988
2012	1	3	1	39.5	2	1	3680		2	0			36	138	5.7	3.4	11	158	55	26.2	62.5	0	1		22	22.6	5.54	22.2	16.78	21.4	3.53	480	22.1	65	27.4	6.9	26	4.54	22.11	27.4	1017	26.5	34	8.34	33.2	5.98	37.3	30.34	2273
2014	1	1	0			1							30	123			10.8	161	50	26.6	60	0	0		23.5	22.2	5.33	22.5	17.27	21.6	3.6	484	21.5		26.2	6.55	26.3	4.64	20.77	26.1	901	26
2014	1	1	0	40.6	2	2	3330		2	0			34	103	6.2	3.9	11.3	163	57	26.2	72	0	1		21.2	20.6	4.9	21.4	16.1	21.1	3.41	391	20.4	80	25.3	6.28	26.5	4.7	19.75	25.1	764	24.6	36.5	8.8	37.6	6.76	38.3	31.09	2689
2012	1	1	0	38.1	1	2	2740		2	0			24	99	6.7	3.7	11.4	155	40	27	46	0	0		22.3	22.5	5.48	22	16.53	21.3	3.5	463	22	51.8
2014	1	1	0	38.3	1	1	3440		2	0			31	130	6.3	3.8	12.4	164	57.8	23.6	58.8	0	0											65.8	24.4	6.07	25.5	4.48	20.17	25.4	786	24.4	38.3	9.12	40.6	7.14		33.14
2012	1	1	0	41.1	1	1	3000		2	0			29	126	7	4	12.1	156	47	26.3	55.2	0	1		22.1	22	5.27	22.6	17.52	22	3.63	491	22.2	62.9	25.3	6.3	26.5	4.69	23.01	28.4	1013	26.5	35.1	8.54	37.6	6.75	38.5	31.29	2649
2013	1	2	1	39	2	1	3030		2	0			33	135	6.3	3.5	10.3	150	45	25.5	50	0	0											56	25.1		27.2		20.79	26.1	879		34.2	8.41	34.5	6.23	35.4	28.97	2204
2013	1	3	1	39	2	1	2740		0	0			30	122	5.5	3.2	10.6	167	53	27	59	0	1		22.5	23.4	5.74	22.6	17.55	22	3.64	539	22.6	64	28.3	7.11	26.5	4.71	21.7	27.1	1046	27.1	39.4	9.28	38.4	6.87	38.2	30.93	2833
2013	1	1	0	38.3	2	1	3530		2	0			40	98	6.5	4	10.3	158	49	25.1	58.3	1	1	1	20.3	22	5.24	22.2	16.78	21.2	3.39	440	21.5	60.3
2012	1	2	0	41.5	1	1	3370		2	0			37	116	6.2	3.9	10.7	170	57	25.4	68	0	1		21.4	20.6	4.91	21.4	16.18	21.2	3.39	393	21.1	76	25.1	6.22	25.6	4.5	20.36	25.5	817		37.2	8.87	39.3	7.01	38.4	31.21	2795
2013	1	2	1	37.6	1	1	3530		2	0			30	109	5.7	3.4	13.1	170	67	26.4	73	0	1		22.4	23.2	5.63	23.5	18.33	22.4	3.77	571	23.1	76.2	27.1		25.6		22.12	27.4	993		36.6	8.82	36.2	6.5	41.2	33.07	2867
2012	1	1	0	38.1	1	1	2710		2	0			31	100	5.8	3.3	10.3	165	52	25.4	61.5	0	1		21.6	22	5.25	22.1	16.63	22.6	3.83	473	22	65	27	6.71	27.3	4.81	21.8	27.2	922
2013	1	2	0	39.2	2	1	3150		2	0			39	123	6.6	4.2	10.5	153	43.5	27	51.35	1	1	1	23	22	5.26	22.3	17.02	24.3	4.19	520	22	56.15	24.3	6.01	28	4.94	22.14	27.4	959	26.3	33	8.16	37.5	6.72	36.4	29.73	2364
2012	1	3	1	40.1	1	2	3830		2	0			35	109				164	53	27.6	59.5	0	1		23.6	24.2	5.94	23.3	18.07	23.1	3.92	608	23.4	62.5									37.4	8.91	36.3	6.52	37.5	30.5	2576
2013	1	1	0	39.2	2	1	3460		2	0			28	103	6.2	3.8	11.4	155	50	26.1	56.4	0	0											63.9
2014	1	2	1	39.4	2	2	3350		2	0			30	95	5.6	3.5	11.3	158	50	27.5	62.6	0	1		23	23.1	5.62	22.3	17.05	23	3.86	527	22.1	67	26.6		27.6		22.57	28.1	1278		34.6	8.51	36.2	6.5	37.5	30.53	2477
2012	1	1	0	39	1	2	3770		2	0			40	126	6	3.9	10.7	170	55	27.1	63	0	1		22.6	23	5.56	24.4	19.1	22.2	3.71	590	23.3	67.6	29.3	7.37	29.2	5.19	22.82	28.3	1239		39.5	9.28	38.1	6.8	41	32.89	3063
2013	1	2	1	39.5	1	1	3150		2	0			47	98	6.1	3.8	10.5	165	53	26.4	59.2	0	1		22.4	22.1	5.3	23.1	17.74	22.5	3.8	518	22.4	63.9	26	6.47	26.3	4.64	22.11	27.4	970	26.4	36.3	8.76	35.5	6.41	36.3	29.59	2403
2013	1	2	0	40.2	1	1	3530		2	0			33	85	6.8	3.9	11.8	160	48	25.3	56.5	0	1		21.2	21.3	5.09	21.6	16.35	21.4	3.52	423	21	60.15	25.6	6.43	26.6	4.72	20.83	26.2	899	25.4	35.2	8.58	36.2	6.5	36.3	29.59	2383
2014	1	1	0	40.3	2	2	3290		2	0			39	124	6.2	3.8	11.1	163	49	26.1	58.2	1	1		22	23.6	5.82	23.1	17.79	22.4	3.77	569	22.4	64.5	27.4		25.2		22.15	26.1	1130		38.2	8.97	37.5	6.71	36	29.27	2496
2013	1	1	0	40.5	1	2	3540		2	0			26	91	6.4	3.7	11.4	155	53	25.5	56	0	1		21	20.3	4.77	21.2	15.75	20.1	3.14	350	20	61.4	25		24.6		21.09	26	824		37	8.83	35.5	6.39	38.4	31.22	2605
2012	1	1	0	38.6	1	1	3040		2	0			32	130				146	55	27	59.25	0	1		23.4	23.3	5.7	23.4	18.13	23.2	3.97	590	23.3	62.45									36.4	8.77	37.1	6.62	38.2	31.01	2632
2012	1	2	1	39.5	1	2	3820		2	0			35	134	6.3	3.7	12.1	168	48	26	59	0	1		22.6	24.3	6.02	24.2	18.88	23.5	4.05	667	23.4	65.8	28.2	7.05	26.1	4.57	22.31	27.5	1057		37.6	8.9	37.1	6.6	38.3	31.1	2622
2013	1	1	0	37.5	1	1	2840		2	0			34	111	6.8	3.7	11.3	163	53	31	62	1	1	1	21.5	21.4	5.13	22.3	17.04	22.4	3.77	473	22.1	65	30.1	7.53	31.3	5.63	26.57	32.4	1649	31.1	37.5	8.91	36.4	6.53	40.2	32.32	2803
2013	1	1	0	39.5	1	1	3540		2	0			30	109	6.6	4	11.9	172	55	25.5	59.85	0	1		21.5	21.5	5.15	22.5	17.4	22	3.63	476	21.4	65.4	25.1	6.22	26.3	4.63	21.81	27.2	918	26.1	35.2	8.58	39.3	7	39.1	31.57	2768
2013	1	1	0	39.5	2	2	3190		2	0			40	110	6.6	3.5	11.9	152	52	25.2	57.95	1	1	1	21	21.3	5.08	21.2	15.81	20.6	3.32	389	21	63.2	26.4		25.5		21.75	27.2	946		37.3	8.88	36.4	6.53	35	28.5	2341
2012	1	1	0	36.4	2	2	2650		2	0			34	122	6.5	4.1	11.1	162	54	25.2	64.2	0	1		23.3	23.2	5.66	24.3	19.06	24	4.09	640	23.6	72.5
2012	1	3	0	39.3	2	2	3170		2	0			39	127	5.8	3.6	11.4	160	50	26.3	55	1	1		22.6	24	5.87	23.6	18.55	23.3	3.99	628	23.1	62.5	27.3	6.85	27.4	4.85	23.09	28.5	1120	27.3	39.6	9.3	38.2	6.83	38.1	30.82	2808
2012	1	1	0	40.5	1	2	3080		2	0			25	79	6.2	3.8	12.4	164	66	26.3	79	0	1		22.3	22	5.27	23.1	17.78	21.6	3.6	498	21.6	86.9
2013	1	1	0	38.4	1	2	3450		2	0			38	136	6.1	3.9	11.4	155	45	26.1	51.2	0	1		22.1	23.2	5.63	23.5	18.3	23.2	3.97	590	23.3	57.3	26.2	6.57	26.1	4.55	22.07	27.4	969	26.4	36.6	8.81	34.2	6.14	37.4	30.43	2438
2012	1	1	0	37.2	2	2	3100		2	0			39	110	6.3	4.2	11.8	164	51	26.3	59.3	1	1		22.5	24.1	5.92	22.5	17.39	23.1	3.9	576	23.2	64.3	27.6	6.96	26.4	4.67	22.04	27.3	1041	26.6	38.1	8.96	37	6.61	41.6	33.4	2982
2014	1	2	1	39.5	1	2	2860		2	0			37	114	6.1	3.8	11.3	158	58	25.3	53	0	0		22.1	22.5	5.5	23	17.57	21	3.36	489	21.5	58	25.6	6.42	25.3	4.41	20.25	25.3	740	24.4	40	9.37	38.5	6.9	37.6	30.66	2858
2014	1	2	0	36.6	2	1	2010		0	0			34	83	6.3	3.7	11.5	155	52	25.3	59.5	0	1		21.5	20.2	4.71	20.6	15.34	21.4	3.52	360	20.1	72	24		25		19.48	24.6	706		30.2	8.57	32.6	5.87	31.6	26.06	1660
2012	1	2	1	37.4	1	1	3060		2	0			32	116	6.4	3.6	11.8	163	52.5	27	59	0	1		23	21.2	5.06	23	17.57	22.1	3.67	479	22.1	64.3
2012	1	3	0										29	128	5.8	3.4	10.3	162	48	27	58	0	0		23	24.2	5.95	23.2	17.85	23.3	4.01	609	23.3		25.1	6.21	28.6	5.12	22.41	27.6	1082	27.1
2013	1	2	1	37.2	1	2	3220		2	0			33	102	6.4	3.6	11.1	167	54	25.6	64.5	0	1		21.5	21.6	5.22	23.4	18.09	21.2	3.39	485	22.2	68.5	27	6.72	26.1	4.55	21.23	26.5	940	26.2	38.3	8.99	37.3	6.68	41.2	33.06	2970
2013	1	5	2	37.6	1	2	3440		2	0			36	97				170	70	25.4	77	0	1		21.4	22.3	5.38	22.5	17.25	22.2	3.71	498	22.3	79
2012	1	1	0	36	1	1	2780		2	0			35	110	6.1	3.8	10.9	168	57	26.3	60.6	0	0											66	26.2	6.53	29	5.15	23.12	28.5	1124	27.2
2012	1	2	1	38.4	1	2	3530		2	0			28	103	6.1	3.8	11.6	161	50	26.6	57.15	0	0											65	27.4	6.88	26.4	4.65	22.68	28.1	1066	27.3	37.1	8.85	38	6.78	42.6	34.09	3107
2012	1	2	1	36.6	2	1	2810		2	0			33	122	6.2	3.7	11.4	163	67	25.6	60.5	0	0											68	26	6.5	28.4	5.1	20.5	25.6	926	26.3	35	8.52	34.5	6.23	35.1	28.58	2188
2012	1	1	0	41.1	2	2	3900		2	0			33	121	5.8	3.6	10.5	163	57	26	67	1	1		21.6	23	5.55	23	17.68	23.4	4.02	560	23.1	72.6									36.1	8.72	36.2	6.49	38.5	31.27	2615
2014	1	1	0	37.3	1	2	2730		2	0			32	115	6.6	4	11.7	165	65	25.3	73.5	1	1	1	21.2	22.1	5.28	22.1	16.71	21	3.38	441	21.1	78.8	24.2	5.95	25.5	4.46	20.46	25.6	758	24.6
2013	1	2	1	39.2	1	2	3630		2	0			33	129	6	3.6	11.6	164	72	27.2	75	0	1		23.1	24.6	6.14	24	18.65	24.4	4.24	690	24.3	82	30.4		29.4		23.1	28.5	1321		39.4	9.26	39.3	7.01	38.5	31.3	2909
2014	1	2	1	37.6	2	1	3250		2	0			38	98	6.1	3.7	9.5	162	60	26.6	66	0	1		23	21.5	5.18	24.3	18.98	23	3.87	567	22.4	72	26.2	6.56	27.2	4.81	21.96	27.3	1006	26.6	38	8.95	37.1	6.63	41.2	33.05	2943
2013	1	4	0	38.6	2	1	3480		2	0			42	101				164	53	26.6	61.5	0	1		22.6	22.6	5.53	23.5	18.19	23	3.85	563	23	69
2013	1	2	1	38.2	2	2	4480		1	1			33	129	6.7	3.5	12.3	164	83	25.4	89.2	0	0		21.6	22.5	5.49	23.6	18.47	22.6	3.84	570	22.4	95			29		22.03	27.3	1083		37.6	8.92	37.2	6.64	40.3	32.45	2859
2012	1	1	0	39.6	2	2	2820		2	0			33	87	6.2	3.8	11.3	154	50	25.2	54	0	1		21.2	21.1	4.99	21.5	16.2	21.4	3.54	412	21.2	59.9
2012	1	1	0	40.1	1	1	3270		2	0			33	135	6.5	4	12	165	56	24.6	64.95				22.4	22.4	5.43	24.2	19.6	22.6	3.82	579	23.2	70							950		38.1	9.02	34.5	6.22	34.4	28.21	2269
2014	1	1	0	39.1	2	2	3850		1	0			33	124				157	83	25.4	92.2	0	1		21.2	22.2	5.33	22.2	16.78	22	3.64	469	21.3	97
2014	1	1	0	40.4	1	1	3060		2	0			33	129	5.3	3.4	12.3	155	49	25.6	56.7	0	0											63	26.4	6.64	26	4.54	20.53	25.6	888	25.6	38.3	8.99	37.4	6.71	37.6	30.57	2659
2012	1	1	0	38.1	1	2	3110		2	0			31	113	6.3	3.6	12	166	57	27.6	66.5	0	1		21.2	23.3	5.69	22.6	17.51	22	3.63	531	22.5	77.65	28.5	7.21	27.3	4.83	22.43	27.6	1130	27.3	42.3	9.83	40.5	7.13	38.6	31.38	3102
2013	1	1	0	37.6	1	2	3400		2	0			25	70	6.1	3.9	11.5	165	52	26.1	60	0	1		22.1	23.4	5.76	23.4	18.11	22.5	3.8	578	22.5	66	27.3	6.86	26.5	4.7	22.08	27.4	1033	26.4	39.4	9.27	37.2	6.65	41.5	33.34	3070
2012	1	4	1	37.4	1	2	2850		2	0			33	105	5.9	3.4	11	168	55.5	26	61	0	1		22	22.6	5.52	23.4	18.2	23.2	3.94	572	22.4	64.8	28.1	7.03	26.1	4.56	21.52	27	1005		38	9.07	37	6.61	38.3	31.13	2720
2014	1	3	1	38.1	2	1	2850		2	0			35	107	6.1	4.1	12.7	163	54	26	59.6	0	1		22.2	22.4	5.45	21.2	15.78	22.1	3.65	446	21.2	63	25.4	6.34	26	4.54	21.55	27	905	26.1	37.2	8.86	38	6.77	36.1	29.42	2407
2013	1	1	0	39.3	1	1	3360		2	0			27	132	6.7	3.9	10.5	167	46	25.4	54.2	0	1		21.2	21.6	5.22	21.4	16.11	20.6	3.34	412	20.6	61.6	26	6.45	25.6	4.51	21.4	26.6	907	25.4	39.6	9.32	38.3	6.84	40.5	32.57	3044
2012	1	1	0										35	107	6.5	3.9	11.2	170	58	25.5	66	0	1		21.5	22	5.23	21.5	16.25	22.4	3.77	452	21.5		27	6.73	25.4	4.42	19.6	25	836
2013	1	2	0	39.4	1	1	2840		2	0			32	110	6	4	10.5	159	49	26.1	54.85	0	1		22.1	21.5	5.16	21.5	16.28	22.5	3.79	448	21.6	59.7	25.4	6.35	25.3	4.4	21.73	27.1	897	26.1	34.1	8.37	35.1	6.3	35.5	29.14	2232
2014	1	1	0	38.6	1	2	2620		0	0			27	96	7	4.1	11.8	166	57	26.4	62.9	0	1		22.1	21.2	5.03	21.6	16.36	23.2	3.94	453	21.2	69	27.5		28		20.67	26	989		34	8.34	36.2	6.5	34.2	28.03	2154
2014	1	2	1	38.1	2	1	2880		2	0			27	94	5.9	3.8	10.9	164	51	25.3	58	0	1		21.2	21.1	5.01	23	17.68	20.3	3.23	437	21.1	63
2014	1	1	0			2							33	114	6.8	4.2	10.9	161	52	25.4	62.3	0	1		21.3	21.2	5.07	20.6	15.41	21	3.38	380	20.3		27.6		26.3		20.74	26.1	945
2013	1	2	1	40.2	1	2	2790		0	0			31	113	5.9	3.8	12.2	162	59	27.5	66.6	0	1		22.4	23.3	5.7	23.4	18.2	22.4	3.8	574	23.2	72	28.1	7.02	28.1	4.98	22.45	28	1123	27.3	37	8.84	34.5	6.22	37.6	30.64	2491
2012	1	1	0	41.1	1	2	3670		2	0			32	115	5.9	3.5	12.3	171	55	25.6	66	0	1		22.2	21.2	5.06	22.5	17.36	22.4	3.75	478	22.1	72	27	6.74	26.2	4.6	21.68	27.1	976		41.1	9.55	39	6.93	40.4	32.53	3132
2014	1	2	1	40.5	1	2	3950		2	0			36	86	6	3.5	11.3	160	52	24	59.5	0	1		22	22.1	5.29	23.2	17.87	22.4	3.77	520	22	64.5	26.3		26		19.75	25.1	760		33.5	8.3	34	6.1	35.6	29.25	2186
2014	1	2	1	39.4	1	1							32	74	6	3.6	13.5	166	55	27.4	65.4	0	1		23.4	24.3	5.99	23.5	18.4	23.4	4.03	639	23.2	69	28.6		28.4		23	28.4	1214		38.1	9.03	35.3	6.35	36.1	29.39	2432
2013	1	1	0	36.1	1	2	2420		2	0			32	123	6.7	4.2	10.7	169	48	26.2	51.5	0	1		22	22.4	5.47	21.2	15.8	21.3	3.5	437	21.5	55.4	27.2	6.82	25.4	4.44	21.86	27.2	976	26.3	39.5	9.28	35.6	6.41	37	29.96	2581
2013	1	2	1	37.4	2	1	2690		2	0			33	129	6.7	3.7	8.9	167	55	25.6	60.2	0	1		21.4	20.6	4.91	21.1	15.6	21.2	3.41	376	20.6	66	24.4		27		20.35	25.5	829		35.5	8.65	36	6.46	36.4	29.69	2401
2012	1	2	0										34	99	6	3.9	11.2	163	44	27	50.9	0	0		24.4	25.4	6.37	25.1	19.72	25.2	4.38	788	25.2		28.1	7.03	28	4.96	21.51	27	1060	27	34.5	8.47	34.5	6.22	34.4	28.18	2132
2012	1	5	2	39.5	1	1	2490		0	0			37	109	5.9	3.3	12	153	53	26	57	0	1		21.6	20.5	4.84	19.5	14.24	20.5	3.31	323	20.1	58									36.4	8.77	37.6	6.76	36.6	29.93	2538
2014	1	1	0	41.4	1	2	3860		2	0			30	120	5.8	3.6	12.1	163	49	25.6	61.7	0	0		21.5	21.6	5.2	22.5	17.25	22.1	3.67	478	21.4	69							840
2012	1	1	0	39	1	1	3120		2	0			32	102	6.6	3.6	12.4	157	47	26.4	51.7	0	1		22.3	23	5.56	22.5	17.26	23.5	4.06	547	23	55.1
2014	1	1	0	38	2	2	3730		1	0			35	119	6.7	4	11	165	57	25.4	61	0	1		21.1	22.4	5.45	23	17.63	21.5	3.57	506	21.6	64	26.5	6.67	25.6	4.5	22.96	28.4	1029	27.1	38.6	9.19	35.4	6.38	40	32.11	2805
2013	1	1	0			2							30	100	6.3	3.5	11.3	162	57	25.6	62.9	0	1		21.6	22.4	5.44	22.4	17.22	21.5	3.58	491	22.2	64.3	24.5	6.09	26.5	4.69	21.25	26.5	877	25.5
2013	1	1	0	39.2	1	2	3640		2	0			34	88	6.3	3.8	11.7	169	63	26.3	75.9	0	1		22	24.1	5.89	23.6	18.42	22.3	3.72	579	23.3	80.9	28.4	7.13	28.3	5.03	23.02	28.4	1185	28.3	38	9	36.2	6.5	38.3	31.13	2670
2013	1	2	1	40.1	1	2	3060		2	0			35	96	6.3	4	12.6	166	59	26	66.5	1	1	1	23	22.5	5.49	23.1	17.69	23.3	3.99	552	23	69.75	26		27		21.75	27.2	863		36.1	8.71	37.2	6.64	36.5	29.77	2472
2014	1	1	0										29	75			10.8	167	47.25	26.2	53.1	0	1		22.2	22.5	5.48	22.6	17.42	22.2	3.71	514	22
2013	1	1	0	40.5	1	1	3270		2	0			34	83	6.6	3.6	9.9	163	53.5	27.4	59	1	1	1	23.1	23.4	5.75	24.4	19.17	23.2	3.93	637	23.2	53.6	28.5		28.5		24.14	29.5	1222		39	9.2	39.2	6.99	37.5	30.42
2012	1	1	0	36.5	1	1	3270		2	0			36	135	6	3.7	10.8	158	51	26.2	57.4	0	1		22.1	23.4	5.75	24.2	18.93	22.6	3.84	616	23	61	28.3	7.11	27.3	4.83	23.77	29.2	1203	28	39.6	9.31	38.5	6.9	44	35.94	3537
2013	1	2	1	38.2	1	2	2680		2	0			33	122				158	47	26.2	52	1	1	1	21.6	22.4	5.45	22.2	16.79	21.3	3.45	465	22	58.3
2012	1	1	0	40	2	1	3040		2	0			31	128	6.3	4	10.9	165	64	26.6	65.5	0	1		21.4	22.1	5.3	20.6	15.33	20.4	3.28	391	21.1	72.5
2012	1	1	0	39.4	1	1	3260		2	0			34	109	6.5	3.9	12.3	153	52	26.6	60.6	1	1		23	22.4	5.44	23	17.59	21.5	3.56	503	22.3	68.7									39.6	9.35	34	6.09	38.6	31.36	2671
2013	1	1	0	37.4	2	2	3130		2	0			35	97	6.2	4	10.6	163	52	26.6	62.4	1	1	1	23	26.3	6.59	25.2	19.82	23.1	3.89	765	25	68
2014	1	1	0	37.4	1	2	3270		2	0			36	98	6.3	3.9	10.6	157	46	26.2	50.3	0	1		22.2	23.4	5.77	22.4	17.12	22.3	3.74	534	22.2	53.5	28.5		26.1		21.45	27	1030		38.6	9.19	39	6.94		33.65	3185
2012	1	1	0										35	122	6.1	3.5	12	158	52	27.4	60.1	0	1		23.4	22.5	5.49	24.4	19.21	22.2	3.71	588	23.2		29.1	7.31	26.5	4.71	22.2	27.5	1119
2013	1	1	0			1							34	106	6.3	3.6	10.3	165	50.8	26.2	59.5	0	1		21.2	20.5	4.87	21.5	16.21	21	3.38	390	20.4		26	6.48	26.3	4.63	21.14	26.4	912	25.5
2013	1	1	0	38.1	1	1	3070		2	0			28	126	6.1	3.5	11.2	162	56	28.6	64	0	1		22.1	23.1	5.61	22.6	17.46	22.6	3.83	539	22.6	67
2012	1	1	0	40.4	1	2	2940		2	0			31	79	6.1	3.5	11.7	160	52	25.6	60	0	1		22	23	5.58	23.1	17.79	22.1	3.67	534	22.2	67.6
2012	1	3	1	37.1	1	1	3130		2	0			35	136	5.9	3.3	11.9	162	73	26.5	83	0	1		22.4	23.5	5.79	24	18.58	23.1	3.92	614	23.4	85	29	7.26	27.6	4.92	21.97	27.3	1122		39.4	9.26	41	7.15	41.1	32.98	3181
2013	1	2	1	37.5	1	2	3070		2	0			37	92	5.8	3.7	9.8	158	50	26	57.6	0	1		20.6	20.5	4.85	22.5	17.27	21.2	3.42	428	21.4	60.5	26	6.46	26.3	4.63	21.45	27	928	26.1	38.3	9.05	38.1	6.79	38.5	31.29	2787
2012	1	2	1	38.4	2	1	3470		2	0			30	72	6.5	3.8	11.1	163	46	27.6	53.5	0	0		23.6	24.3	6.02	24.3	19.06	23.1	3.91	660	23.6	59.5
2013	1	2	0	36.6	2	2	2860		2	0			39	132	5.9	3.4	9.6	164	50	27	61.5	1	1	1	21.5	21.3	5.08	21.6	16.43	21.2	3.44	419	21.3	65.5	27.5	6.93	27.1	4.78	22.53	28	1084	27.1	34.5	8.47	33.6	6.08	33.5	27.44	2025
2012	1	2	0										33					158	57			0	0
2012	1	3	2	38.3	2	1	3880		1	0			35	115	5.6	3.4	10.5	155	51	27.4	63	0	1		22.4	24.1	5.9	24.4	19.16	24.3	4.2	682	24.2	68	30.3	7.6	30	5.36	24.55	30.1	1356	28.6	35.6	8.67	36	6.46	35.4	29.04	2332
2012	1	3	0	38.4	2	1	2890		2	0			30	134	6.3	3.9	10.9	160	52	25.4	58	0	1		21.4	21.5	5.17	21.1	15.64	21	3.35	394	20.6	64
2014	1	1	0	39.5	1	1	3080		2	0			36	107	6.2	4	10.2	170	53	27.2	60.95	0	1		22.2	22.2	5.36	22.3	17.03	21.3	3.51	470	21.4	65	26.3	6.59	26.6	4.73	21.79	27.2	980	26.6	35.6	8.67	35.6	6.42	37.3	30.28	2463
2012	1	1	0	39.3	1	2	3560		2	0			29	117	5.7	3.3	12.2	162	51	25.6	59.1	0	1		20.6	22.1	5.32	21.3	16.05	20.4	3.25	412	21.2	67.4	27.6	6.97	26.4	4.67	21.04	26.3	983	26.3	40.2	9.44	37.3	6.68	40.1	32.28	2989
2013	1	1	0			2							29	69	5.8	3.8	11.5	163	56	25.4	68	0	1		21.5	21.5	5.18	21.3	16.05	22	3.64	430	21		27.4	6.91	26.1	4.57	21.6	27.1	994	26.5
2014	1	2	1	38.3	2	2	3580		2	0			32	139	5.9	3.4	12.5	160	87.5	27	96.5	0	0											105	28.1	7.02	27	4.75	21.58	27	1034	26.4	36.3	8.76	38	6.78	38.6	31.38	2722
2012	1	2	1	37.1	2	1	2790		2	0			36	85	5.8	3.5	10.4	158	55	25.4	56	1	1	1	21.4	22.3	5.39	22	16.45	20.5	3.31	436	21.5	61	27.6	6.97	25.5	4.47	21.67	27.1	992		37.2	8.87	37	6.59	37.5	30.52	2589
2014	1	1	0	39.4	2	1	2850		2	0			40	128	6.2	3.5	10.3	155	48	25.6	54	0	1		21.6	22.1	5.31	22.2	16.87	22.1	3.66	473	21.4	60.25	27.1	6.78	26.4	4.65	21.42	26.6	974	25.6	38.4	9.13	39.1	6.96	40	32.11	2967
2012	1	3	2	37.5	1	1	3410		2	0			33	95	6.3	3.5	10	163	54	26.6	61	0	1		23.1	24	5.86	23.2	17.82	23.5	4.06	602	23.4	68	27.3	6.82	27.5	4.9	23.26	28.6	1138		36.5	8.8	37.6	6.74	39.5	31.9	2786
2012	1	1	0	37	1	1	2700		2	0			29	115	5.6	3.7	10.6	164	48	26	56.5	0	1		21.6	22	5.27	22.5	17.29	21.4	3.53	473	22.1	61	26.3	6.61	26.4	4.65	20.37	25.5	888
2012	1	1	0	40.1	1	2	3710		2	0			38	114	6	3.6	11.8	168	57	26.2	65	0	1		22.2	22.5	5.49	22.1	16.63	21.3	3.51	468	22	69	27.1	6.75	27.2	4.8	20.66	26	944		40.3	9.45	36.4	6.53	39.2	31.65	2865
2012	1	1	0										35	72	5.8	3.7	11.9	168	53	24.6	57.7	1	1	1	21.4	22	5.25	21.5	16.29	21	3.35	422	21.3
2014	1	1	0	37.1	2	1	2970		2	0			32	115	6.3	3.8	11.7	167	50.5	26.1	55.5	0	1		21.6	22	5.27	21.3	16.03	20.3	3.23	406	20.5	62.8	27		27.2		18.53	23.6	818		36.2	8.74	36.6	6.58	37.6	30.57	2557
2014	1	1	0	39.3	2	2	3570		2	0			36	88	6.4	3.9	10.4	162	51	26.6	59.9	0	1		23.1	23.3	5.7	23.6	18.43	23.5	4.05	611	23	66	27.3		25.2		21.54	27	955		36.2	8.73	41.4	7.19	40.1	32.3	2963
2014	1	1	0	40.4	1	1	2910		0	0			27	80	5.8	3.7	11.9	170	50	26.3	55	0	1		22.3	20.6	4.9	22.2	16.83	22	3.64	435	21.1	61	26.2	4.72	26.6	6.55	21.3	26.5	943	26.4	36.2	8.73	37.4	6.7	36.5	29.78	2494
2012	1	1	0	39.1	1	2	3250		2	0			28	108	5.8	3.5	12.3	165	51	25.2	58	0	1		22	24	5.85	23.2	17.9	22.5	3.79	579	23.2	65.8
2013	1	1	0	39.4	1	1	3340		2	0			29	100	6.9	4.2	11.9	161	52	27.2	57	0	1					21.6						62	27.4	6.88	26.3	4.62	22.77	28.2	1067	27.1	39.6	9.33	33.4	6.03	37.4	30.37	2538
2012	1	7	2	39.1	1	1	3260		2	0			44	105	6.3	3.9	12.7	159	65	26.1	78.3	0	0											79.5	25.5	6.41	27.6	4.92	22.03	27.3	998	27	34.1	8.37	35	6.28	37	30.01	2324
2014	1	1	0	40.1	1	1	2960		2	0			34	139	6.5	3.7	11.7	160	52	25.5	55.5	0	0		21.3	21.6	5.2	23.1	17.75	21.2	3.45	477	21.4	59	25.1	6.21	25.4	4.43	20.76	26.1	829	25.3	39.1	9.22	39.1	6.96	39.2	31.68	2934
2013	1	2	1	38.4	1	1	3680		2	0			35	128	6.8	3.7	10.1	158	53	26.4	61	0	1		22	23.3	5.7	24.1	18.73	22.1	3.67	584	23.2	65	27		26		20.74	26.1	913		35.6	8.67	36.1	6.47	43.3	34.41	2997
2013	1	1	0	40.4	1	1	3320		2	0			30	95	6.2	3.4	13.4	160	51	26.3	55	0	1		21.5	19.6	4.56	21.4	16.18	21.2	3.43	371	20.6	60	25.6	6.43	27	4.74	21.72	27.1	955	26.2	36.2	8.74	38	6.78	41.6	33.36	2977
2012	1	2	0	39.6	1	2	3110		2	0			32	139	5.9	3.6	10.3	163	53	25.5	55	1	1		22	22.5	5.51	21.6	16.34	21.6	3.59	467	22	59.05	26	6.47	23.1	3.9	21.49	27	830		38.1	8.97	37	6.6	39.6	31.97	2795
2014	1	1	0			2							29	96	6.5	3.9	11.8	165	53	28.2	59.5	0	1		20.1	19.4	4.49	20.2	14.88	20	3.11	303	19.2		27.6	6.97	28.3	5.03	22.39	27.6	1120	27.4	33.5	8.3	35	6.28	34.5	28.29	2120
2012	1	2	1	39.4	1	1	3050		2	0			31	90	6	3.5	12	166	61	25.4	70.7	0	0											79.1	25.3	6.3	26	4.5	19	24.3	755	25	37	8.83	36.6	6.57	38.5	31.26	2663
2012	1	3	1	38.4	1	1	3470		2	0			35	97	6.7	3.6	12.2	159	53	26.6	59	0	1		22.4	22.1	5.36	23.2	17.89	22.5	3.8	530	22.5	60	26.3	6.61	26.5	4.71	22.26	27.5	1009	26.5	38.4	9.15	37.3	6.68	43.3	34.35	3184
2014	1	1	0	38.6	1	1	2540		0	0			38	93	6.5	3.6	11.3	165	54	27.1	65	0	0		22.5	22.4	5.46	24.4	19.21	22.4	3.78	593	22.6	68.2	26		24.1		21.05	25.2	977		37.5	8.92	35.4	6.38	36.5	29.84	2465
2012	1	2	0	40.4	1	1	3320		2	0			38	133	6.3	4	12.3	150	58	25.6	61.4	0	1		21.6	20.3	4.75	21.2	15.76	21.5	3.57	381	21	66.3	24.5	6.08	27	4.75	21.1	26.4	875	25.5	36.4	8.77	39.3	7.01	39	31.45	2802
2012	1	1	0	40.2	1	1	3170		2	0			33	98	6.1	3.8	11.5	161	48	26	52	1	1		22	21.1	4.98	21.2	15.87	23.2	3.96	431	21.4	58	24.4	6.03	25.5	4.46	21.36	26.6	845	25.3	36.6	8.82	37.6	6.76	39	31.45	2739
2014	1	2	1	38.5	2	2	3120		2	0			40	110	5.8	3.7	11.9	162	51	25.4	56.5	0	0		21.4	22.1	5.29	22.3	17.06	21.4	3.53	467	21.3	61.3	27.2	6.81	26.2	4.59	20.94	26.3	941	26.2	39.5	9.28	37.6	6.76	38	30.81	2778
2013	1	1	0			2							33	98	6.2	3.6	10.4	156	45	26.6	50.85	1	1		22.5	23	5.58	23	17.58	23	3.88	546	22.6	53.45			27.4		21.62	26.3			38.2	9.09	36	6.45	35.2	28.77	2405
2012	1	2	1	40	1	1	2860		0	0			35	138	6.2	3.5	11.7	158	57	26.5	59.6	0	1		22.5	21.4	5.14	21.6	16.36	22.4	3.76	447	21.6	63.2									34.2	8.39	37.2	6.65	36.3	29.62	2381
2014	1	1	0	40.1	1	2	3390		2	0			31	87	6	3.5	10.2	164	52	27.1	59.5	0	1		20.6	22.3	5.42	22.2	16.88	21.4	3.52	471	21.4	63.3	30.4	7.63	28	4.94	23.58	29.1	1147	27.4	38.2	9.09	34.5	6.25	37.2	30.16	2509
2013	1	1	0	39.6	2	1	3690		2	0			38	117	6.9	3.7	12.1	160	60	26	69	0	1		22.2	23	5.58	23.4	18.23	23.1	3.91	576	22.5	75	26.6	6.71	27.3	4.84	21.18	26.4	975	26.1	38.2	8.99	36.5	6.56	39	31.53	2734
2014	1	1	0	41.4	2	2	2700		0	0			32	135	6.3	3.9	11.5	167	62	26	65.7	0	0		22	21.1	5	22.2	16.84	21.3	3.48	430	21	72	25		22.2		20.77	24.6	839		38.5	9.17	36.5	6.55	36.3	29.63	2552
2013	1	1	0	41	2	1	2490		0	0			33	121	6.4	3.7	11.4	160	53	26.1	58.8	0	1		21	20.6	4.89	21.1	15.63	21.2	3.42	376	20.6	62.5	25.6		25		20.13	25.1	811		37.6	8.94	36.1	6.48	35.5	29.08	2408
2013	1	1	0	39.1	1	2	3310		2	0			29	98	5.9	3.7	10.8	159	46.6	26	54.5	0	1		20.6	21.2	5.06	21.6	16.37	21.3	3.45	416	21.3	59.3	27.4	6.9	26.4	4.66	21.13	26.4	976	26.3	38.5	9.18	36.4	6.53	39.4	31.85	2817
2012	1	4	1	39.6	1	2	3110		2	0			32	119	6.3	3.7	10.7	162	52	26	58	0	1		21.4	23	5.55	22.4	17.14	22.2	3.69	508	22	65	27.1	6.7	27.2	4.79	20.32	25.5	927		38	9	36	6.5	36.4	29.7	2491
2014	1	2	1	37.2	2	1	3000		2	0			34	107	7.1	3.8	12.9	161	80	25.6	81.7	0	1		21.6	21.5	5.15	22.1	16.66	21.1	3.39	428	21	88	25.1	6.21	25.5	4.48	21.4	26.6	814	25.3	35.5	8.64	36.4	6.54	37.2	30.2	2481
2014	1	1	0	36.3	2	1	3160		2	0			38	122	7.2	4.2	11.4	160	58	26	67	0	1		22	22.1	5.3	22.3	16.95	22.2	3.69	477	21.4	74	26.5	6.66	27.4	4.87	21.67	27.1	1002	26.4	38.1	8.96	35.2	6.33	39.1	31.55	2659
2014	1	2	1	39.1	2	1	3830		1	0			31	123	6.3	3.7	10.7	157	48	27.5	56.8	0	1		22.3	23.1	5.61	23.6	18.47	22.3	3.72	570	22.4	59	28.3	7.11	28.4	5.06	26.16	32	1353	29.3	39.6	9.3	37.2	6.65		35.17	3328
2013	1	1	0	40.4	1	1	3300		2	0			27	96	6	3.6	10.3	166	48	26.2	56.6	0	1		21.6	22.2	5.36	22.6	17.52	22.5	3.81	516	22.4	60.7	26.5	6.65	28.4	5.05	21.12	26.4	990	26.4	36.5	8.8	37.6	6.75	36.5	29.82	2529
2013	1	2	1			2							36	89	6.6	4	12.6	160	51	26	56.45	0	1		22.2	23	5.55	24.1	18.7	23	3.85	587	22.5		25.6	6.43	26.4	4.66	21.66	27.1	940	25.6
2012	1	1	0	39.2	1	1	2910		2	0			27	115	6.4	3.9	11.8	166	63	28	72.8	0	0		24	23.6	5.83	24	18.6	24.4	4.24	652	24	81.3	27.5	6.9	28	4.9	23.6	29.1	1180	28.2	37.2	8.86	38.5	6.89	39	31.51	2795
2013	1	1	0	40.5	1	1	3830		2	0			28	133	6	3.8	11.3	157	52.3	27.1	58.9	0	1		21.2	20.6	4.92	22.1	16.59	21.1	3.38	407	21.2	65.45	27.6		28.1		21.9	27.2	1079		37.5	8.98	37.6	6.75	42.1	33.53	3051
2014	1	2	0	38.4	1	1	3010		2	0			32	103	5.3	3.5	11.7	160	53	27.6	61.5	0	1		20.6	20.5	4.85	20.4	15.11	20.4	3.27	346	20	67
2014	1	1	0	39.6	1	2	3130		2	0			32	132	6	4	12.4	172	53	25.6	58	0	1		21.1	20.2	4.71	21.4	16.12	21.3	3.5	385	20.3	64	24.1	5.88	27	4.76	20.1	25.4	795	24.5	37.6	8.89	40.6	7.14	39.6	32	2947
2014	1	1	0	38.6	1	2	3110		2	0			31	99	5.9	3.7	10.9	158	44	25	49.2	1	1	1	21.4	23.2	5.67	22.3	17.05	21.3	3.48	499	21.6	59.8	27		26		20.6	26	910		40.5	9.49	36.3	6.52	39.6	31.96	2913
2012	1	2	1	40.2	1	2	3710		2	0			32	103	6.1	3.5	12.2	170	54	28.4	69	0	0											72	28.3	7.09	27.5	4.9	22.83	28.3	1148	28.1	34.4	8.44	34	6.05	36.5	29.8	2265
2012	1	2	1	38.3	2	1	3700		1	0			34	137				165	80	28	85	0	1		23.4	25	6.17	25.4	20.15	24	4.1	751	25	86.5
2012	1	1	0	39.2	2	1	3180		2	0			35	106	6.2	3.7	11.5	163	55	26	58	1	1		21.5	22.5	5.51	23.1	17.72	21.2	3.42	501	22.3	61.5
2013	1	1	0	36.3	1	1	2840		2	0			30	76	6.1	3.4	11.8	170	58	25.6	68.9	0	1		22	23	5.56	23.3	17.96	22.4	3.77	549	23	74	27.5	6.94	28	4.94	22.62	28.1	1117	27.4	35	8.52	35.1	6.3	36.1	29.43	2299
2014	1	2	1	38.1	2	2	3640		2	0			33	104	6	3.7	11.9	160	44	25.4	54.2	0	1		21.2	21.5	5.18	22.2	16.81	21.5	3.57	451	21.2	62.9	25.5	6.41	26.4	4.68	21.98	27.3	960	26.3	35.6	8.69	39.1	6.97	40.2	32.32	2882
2013	1	1	0	40.3	2	1	3460		2	0			24	80	6	3.5	10.8	168	63	26.2	68	0	1		21.6	22.3	5.41	22.5	17.31	22.4	3.78	509	22	76
2014	1	3	2	38.4	1	1	2840		2	0			34	96	6.3	3.9	12.2	160	49	25.4	55.9	0	1		20.4	20.6	4.9	21.2	15.76	21.4	3.54	390	20.4	60	26.1	6.49	25.3	4.41	22.14	27.4	941	26.2	37.5	8.91	37.2	6.64	39.6	32.05	2805
2012	1	1	0	39.3	2	1	3450		2	0			29	110	5.8	3.5	11.9	163	52	26.5	61.1	0	1		22.5	22.2	5.35	22.2	16.89	22.4	3.78	487	22.2	65.9	27	6.74	25.5	4.47	22.68	28.3	1030		37.3	8.89	37.1	6.62	38.1	30.88	2647
2012	1	2	0	38.6	2	2	2830		2	0			38	104	6.8	4	10.7	163	53	27.3	61	1	1		23.2	24.5	6.1	22.4	17.22	22.2	3.69	571	23.1	62.5
2012	1	1	0	38.4	2	1	3070		2	0			30	106	6.6	4	10.6	157	47	26.3	52	1	1		23.2	23.3	5.7	23.4	18.23	24.2	4.18	615	23.4	57	26	6.47	28.6	5	22.79	28.2	1030	26.6	36.1	8.72	37.6	6.75	37	30.01	2534
2013	1	2	1	40.6	2	1	3220		2	0			32	114	5.8	3.5	11.5	161	54.4	27.4	66.2	0	1		23.3	23.1	5.6	23.5	18.27	23.1	3.92	580	23.2	73	26.4	6.63	28	4.96	22.02	27.3	1033	26.6	37.4	8.9	39.4	7.02	40.4	32.46	2974
2012	1	1	0	40.5	2	2	3680		2	0			32	100	6.3	3.7	9.5	167	62	26.5	70	1	1		23	24.2	5.95	23.5	18.25	23.2	3.94	619	23.1	77	28.3	7.09	25.6	4.5	21.67	27.1	1015	26.5	35.6	8.7	36	6.5	38.1	30.9	2546
2013	1	2	1			1							33	102	6.5	3.8	12.2	160	56	26	60	0	0		21.5	22.3	5.42	22.2	16.8	22.4	3.75	488	21.5		26.1	6.48	27.1	4.77	21.59	27.1	959	26.3
2013	1	1	0	38.5	2	2	2770		2	0			34	112	6.3	3.7	11.1	163	50	25.3	61	0	1		22.1	22.3	5.38	23.3	17.95	22.6	3.82	536	22.6	66.6	27.1		25.6		21.33	26	964		36.6	8.81	35.4	6.37	36.4	29.74	2421
2013	1	1	0	38.5	1	1	2910		2	0			32	131	6.1	3.7	9.9	161	48	25.3	54.4	1	1	1	21.5	22	5.25	21.1	15.64	21	3.35	401	21.1	58.5	25.2		24.4		19.15	24.4	728		34.5	8.46	37	6.59	35.4	28.97	2309
2012	1	1	0	40.1	1	2	3320		2	0			28	119	6.2	3.9	11.6	160	50	25	59.7	0	1		21	21.2	5.06	21.3	16.01	20.1	3.17	382	21	68
2012	1	1	0	41.2	2	2	4470		1	1			37	116	5.5	3.7	11.9	171	58	27.1	62.9	0	1		23.1	22.6	5.53	24.1	18.74	23.2	3.96	598	23.2	67
2014	1	1	0	40.2	1	2	3210		2	0			29	90	5.8	3.9	11.9	168	52.5	25.6	56	0	1		22.4	23.3	5.7	23.2	17.9	22.4	3.75	559	22.3	58.8			27		21.23	26.5	1016		38.2	8.97	36	6.45	36.3	29.53
2012	1	1	0	39.5	2	1	2670		0	0			27	86	6.2	3.9	10.9	167	48	26.2	56.1	0	1		21.2	21.2	5.05	20.1	14.67	21	3.34	353	20	60.9	25.4	6.33	25.2	4.37	20.43	25.6	819	25.2	37.1	8.85	36.6	6.59	37.1	30.07	2529
2013	1	3	1	39.4	2	2	3940		1	0			43	83	6.6	3.5	11.9	157	52.4	26	63	0	1		22	22.3	5.41	23.4	18.15	21.1	3.4	505	21.6	67.5	26.1	6.49	27.2	4.8	21.88	27.2	982	26.1	34.4	8.44	35.3	6.36	41.2	33.03	2724
2012	1	2	0	37.2	1	2	2800		2	0			30	116				160	45	24.2	50.5	1	1		21	23.2	5.64	21.2	15.86	21.2	3.44	452	21.6	54
2012	1	3	1	36.3	2	2	2580		2	0			34	114	6.7	3.8	12.6	162	53	25.1	60.2	0	0											66.7
2013	1	1	0	37.1	1	1	2340		0	0			31	83	6.4	3.7	11	162	43.8	27.2	46.4	0	1		23.1	24	5.86	24.3	19.06	24.5	4.27	681	23.5	48	28.5	7.2	28.4	5.07	22.23	27.5	1151	27.3
2014	1	1	0	40.4	1	1	3140		2	0			34	121	6.9	3.9	11.5	161	48	26	63.5	0	1		21	21	4.96	20.6	15.41	20.2	3.18	357	20.1	70.15	25.5	6.38	25.4	4.44	21.4	26.6	888	25.6	37.4	8.9	37.4	6.69	38.2	30.99	2681
2014	1	1	0	40.3	2	1	3490		2	0			34	113	6.7	3.8	12.3	173	71	27.3	71.3	0	1		23.3	23.1	5.6	24.6	19.5	24.3	4.19	666	23.4	75	26.5		28.6		23.42	29	1113		36.1	8.72	37.2	6.66	37.6	30.69	2590
2014	1	2	0	37.5	1	2	3090		2	0			29	99	6.4	3.8	12.2	160	45	27.4	51.75	0	0		23	22.5	5.51	23.6	18.46	23.3	3.99	587	22.5	53	29.3	7.23	29.5	5.28	23.13	28.5	1274
2012	1	4	1	38.2	2	2	3160		2	0			30	80	5.7	3.3	12.6	161.6		26	63.9	0	0											71
2012	1	3	1	39.1	2	2	3210		2	0			36	94				165	58	25.6	66	0	1		21.6	22	5.24	22.1	16.62	22	3.64	456	21.6	72.2
2013	1	3	2	39.6	1	2	3620		2	0			33	100	5.9	3.7	12	162	58	25.2	63.3	0	1		21.6	23	5.58	22.1	16.69	22.1	3.68	493	21.5	71.5	26		24.3		20.71	24.5	953		42	9.71	39.6	7.07	44	35.12	3596
2014	1	1	0	41.1	2	1	3040		2	0			41	113	5.9	3.6	11.3	160	52	26.2	57.1	0	1		21.2	21.5	5.15	21.4	16.12	20.6	3.32	405	20.5	61	24.5	6.11	26.3	4.64	21.21	26.5	870	25.6	33	8.16	35.3	6.34	37	29.97	2290
2012	1	1	0										32	78	6.6	3.8	11.1	160	43	26.3	53	0	1		22.3	22.1	5.31	22.6	17.43	22.3	3.73	500	22.3	58.5
2012	1	1	0										33	112	6.3	3.9	10.2	160	57	27.4	65.25	0	1		23	23.6	5.84	25.2	19.88	24.1	4.13	703	24.3		29.1	7.3	28.2	5.01	24.32	30	1305	28.4
2012	1	1	0	41.5	2	1	3180		2	0			33	108	6.2	3.9	11.8	162.5	53	27	61.2	0	0											65	27.3	6.9	26.6	4.7	20	25.3	909	26.2	35.6	8.67	32.3	5.81	33.2	27.12	1979
2012	1	3	1			2							34	117	5.7	3.3	11	166	50	27.2	57	0	1		23.2	23.6	5.84	22.5	17.41	23.2	3.94	571	23.1		29.6	7.4	28.5	5.5	22.4	26.5	1166
2012	1	2	1	38.4	2	2	3460		2	0			35	119	6.3	3.7	13.3	168	57	26.1	63.8	0	1		23.1	23.2	5.67	23.1	17.81	23.1	3.92	568	23.1	72.2	24.5	6.1	26.3	4.63	21.34	26.6	875	25.5	40.2	9.47	37.4	6.69	39	31.51	2901
2014	1	1	0	40.3	2	1	2860		0	0			27	89	6.2	3.6	11.6	154	91	25.3	95.5	0	0		21.3	21.4	5.12	21	15.49	21.3	3.5	396	20.4	100.6	25.3	6.29	25.5	4.46	19.59	25	780	24.4	38.3	9.12	37.5	6.71	38.3	31.02
2013	1	3	1	39.1	1	2	3520		2	0			34	124	6.7	3.8	11.2	168	73.6	27.4	77.95	1	1	1	23	23.2	5.66	23.5	18.28	23.1	3.9	585	22.5	81.9
2014	1	1	0	38	1	2	3110		2	0			32	126	6.5	3.8	11.8	155	50	26.2	53.2	0	1		22.2	22.4	5.46	23.5	18.41	22.1	3.66	546	22.2	56.5	27.3	6.87	28.3	5.03	20.5	25.6	981	26.1	38	9.02	38	6.77	37.6	30.61	2688
2012	1	2	1	40.2	1	2	2960		2	0			30	98	5.3	3.2	12.2	157	56	25.6	53.8	0	1		22	21.2	5.05	22.4	17.22	21	3.35	436	21.5	56.5
2012	1	1	0	38.3	1	2	3250		2	0			33	125	6.5	4	12.1	162	49	25.5	57.6	1	1	1	21.3	23	5.55	23.2	17.84	22.4	3.76	542	22.6	60.2	27.2	6.67	26	4.54	21.31	26.5	958		35.1	8.56	35	6.27	37.5	30.52	2423
2013	1	1	0	37.2	1	2	3290		2	0			35	129	5.6	3.6	11.3	165	51.7	26.4	61.9	0	1		22.4	23.5	5.79	24.6	19.44	23	3.85	644	24	64.8	27.3		28		23.45	29	1233		42	9.73	38.3	6.85	44	34.83	3479
2012	1	1	0	38.6	1	1	3420		2	0			31	117	6	3.5	10.2	170	52	26.6	62	0	1		22.2	22.5	5.49	23.3	17.97	22.1	3.67	533	22.5	67
2012	1	2	1	38	2	1	3160		2	0			40	102	5.9	3.4	10.7	160	47	26.3	57	1	1		22.2	22.4	5.44	22.4	17.19	23.6	4.08	534	22.2	64
2012	1	2	1	38.5	2	2	3550		2	0			38	119	5.8	3.5	11.8	150	47	26.2	54.5	0	1		22.1	23.5	5.8	24.1	18.79	22.5	3.81	612	23.3	59.5	28	7	26.2	4.6	22.7	28.2	1082	27.4	35.5	8.65	33.2	5.96	44	36.3	3460
2012	1	2	1	38.3	1	1	3080		2	0			28	117	5.6	3.5	11.8	160	42.3	27.1	47.9	0	1		22.1	22.5	5.49	22.2	16.9	22.2	3.7	494	22.2	53
2013	1	1	0	34.2	1	2	1990	1	2	0			30	100	6.4	3.6	13.2	157	49	26.2	54.5	0	1		22.2	23.5	5.79	22.1	16.72	21.6	3.6	510	22.4	58	28.3	7.11	26.3	4.62	21.43	26.6	1021	27.1
2014	1	3	2	38.2	2	2	3190		2	0			32	112	6	3.6	10.9	162	60	26	67.5	0	1		20.3	21	4.94	21	15.53	20.5	3.29	367	20.2	75.5	26.5	6.68	26.2	4.6	21.4	26.6	951	26.4	38.2	9.07	37.5	6.73	39.1	31.56	2807
2014	1	1	0	40.2	1	1	3080		2	0			41	126	5.9	3.2	11.5	163	48	26.6	43.6	0	1		22.3	23.3	5.72	22.6	17.49	22.3	3.74	543	22.2	47.5	28.3	7.12	27.2	4.8	21.94	27.3	1079	27.4	35.6	8.68	35.2	6.32	35.3	28.84	2276
2013	1	1	0	40.1	1	1	3800		2	0			32	110	6.6	4.7	13.1	158	55	25.4	64.5	0	1		21.4	22.5	5.5	22	16.52	21.6	3.61	474	22.1	70.2	27.3		25.3		22.26	27.5	995		38.2	8.99	37	6.61	42.2	33.18	2961
2014	1	1	0	41.1	1	1	3300		2	0			30	112	6.1	3.8	11.7	160	69	26.5	74.8	0	1		21.1	21.1	4.99	21.3	16.02	20.3	3.24	382	20.3	80.6	25.6	6.42	26.3	4.62	22.1	27.4	960	26.4	38.1	9.06	36.1	6.49	38.6	31.41	2716
2012	1	1	0	37.5	1	1	2660		2	0			30	99				160	48.5	27.2	56.2	1	1	1	23.6	22.4	5.46	23.2	17.83	23.6	4.08	563	23.1	59	26.2	6.56	27.1	4.77	21.11	26.4	938	26.1	35.4	8.63	37.6	6.75	36.6	29.91	2500
2012	1	2	1	37.3	2	2	3060		2	0			31	130	6.3	3.7	10.5	165	73.5	26.6	81.45	0	1		23	22.1	5.31	22.5	17.41	21.6	3.59	487	22.2	83	27.6	6.98	26.1	4.58	22.03	27.3	1031		38.2	8.98	38.1	6.81	38.6	31.38	2787
2012	1	2	1	39.1	1	1	3390		2	0			33	127	5.6	3.4	10.7	163	60	26.4	60.6	0	1		22.4	22.2	5.35	21.5	16.26	22.4	3.77	463	21.3	66									35.3	8.61	39.6	7.05	39.6	31.97	2844
2013	1	1	0	41	1	2	3880		2	0			33	114	6.9	4	12.5	172	60	25.6	65.4	0	1		21.2	22.3	5.39	22	16.51	22.2	3.7	470	21.4	71.5	27.2	6.79	26.4	4.66	22.66	28.1	1053	26.5	41	9.53	40.6	7.14	40.5	32.6	3203
2012	1	1	0	38.4	2	2	3540		2	0			35	130	6.1	3.7	12.2	158	64	25.6	72.7	1	1		21.5	21.1	5	23.1	17.72	22	3.63	476	22.1	84
2014	1	1	0	39.5	2	2	3340		2	0			33	128	6.3	3.5	10.8	157	48	26	53.7	1	1		21	21	4.96	20.3	15.05	20.4	3.27	353	20	60	27.1	6.76	27.3	4.83	22.65	28.1	1074	26.6	38.3	9	38.4	6.88	37.6	30.62	2715
2012	1	3	2	39	2	2	2830		2	0			33	105				164	59	26.5	62.7	0	1		22.5	23.1	5.59	22.5	17.32	23.1	3.9	538	22.6	68.2									35.6	8.67	36.3	6.52	37.6	30.68	2539
2012	1	4	0	39.5	1	2	2970		2	0			31	111	6.3	3.9	12.3	171	54.5	27.3	62.9	0	1		21.6	22.4	5.46	22.5	17.31	22.4	3.76	512	22.4	68.6	28.5	7.2	28.5	5.1	22.85	28.3	1198	27.6	38.1	9.06	37.4	6.7	37.2	30.15	2624
2014	1	2	1	38.1	2	1	3000		2	0			29	119	5.8	3.7	10.7	162	43	25.2	50.5	0	1		20.5	21.2	5.03	21.3	16.04	22	3.62	416	20.6	59	25.6	6.42	27.2	4.79	21.63	27.1	955	26.4	38.2	8.98	38.4	6.87	37.6	30.66	2712
2013	1	3	2	39.4	2	1	3070		2	0			33	126	6.6	4	11.5	158	57	25.6	60.2	0	1		21.2	21.1	5.02	21.1	15.71	20.5	3.3	380	21	62.75									34.5	8.46	36.5	6.55	36.6	29.89
2014	1	2	1	40	1	1	4050		1	1			33	81	6.7	4	11.9	174	72	25.4	79.5	0	1		21.5	22.2	5.33	21.3	15.95	22.1	3.68	443	21.1	85.6	25.5	6.41	26.5	4.71	19.56	24.6	822	25.2	37.5	8.92	36	6.45	36.2	29.53	2446
2014	1	3	2	37.5	2	1	3090		2	0			40	119	6.5	3.4	9.3	154	45	25.2	56	0	1		20.6	20.2	4.71	21.4	16.15	20.3	3.22	364	20.1	63	24.3	6.01	25.4	4.44	20.9	26.2	815	25.2	37.5	8.91	38.4	6.88	39.3	31.72	2833
2014	1	1	0			2							26	70	5.9	3.7	11	164	54	26.2	62	0	1		21.1	21.3	5.11	22.3	16.94	21.3	3.49	443	21.1		25.2	6.26	26.5	4.7	23.38	28.6	1033	27.1
2012	1	2	0	38.3	2	2	3280		2	0			39	107	6.1	3.5	10.4	165	53	25.5	56.5	0	1		21.6	22.4	5.44	22.3	17.07	22.3	3.72	497	22.2	64.3
2013	1	1	0	40.6	2	2	4190		1	1			33	125	6.9	4	11.5	170	52	26.5	60	0	1		22.6	24.4	6.06	23.4	18.09	23	3.87	618	23.5	64.5	28		27		22.59	28.1	1094		40.3	9.45	37.1	6.62	40.2	32.29	2973
2012	1	1	0										33					160	48			0	1		22.3	21.6	5.21	23	17.57	22.2	3.7	494	22.2
2014	1	1	0	40.1	2	2	3260		2	0			31	54	6.3	3.9	10.1	159	47	25.5	54	0	1		21.5	22.3	5.4	22.6	17.56	22.3	3.72	513	22	59
2013	1	2	1	38.5	2	1	3070		2	0			37	118	5.9	3.5	9.8	163	51	25.3	58	0	1		21.3	22.1	5.29	20.6	15.39	22.1	3.68	420	21.3	61	26	6.45	26.2	4.61	21.86	27.2	948	26.3	36.2	8.74	38	6.78	40.2	32.32	2839
2012	1	2	1	40	1	2	2620		0	0			38	101	6.5	3.8	11.3	158	52	25.6	60	1	1	1	21.4	23	5.58	22.5	17.33	21.2	3.4	492	22.2	65
2014	1	1	0	39.2	1	1	2990		2	0			38	101	5.5	3.4	11.2	165	73	28	75.8	1	1	1	23.6	24.3	6	24	18.62	23.5	4.06	653	23.3	82	29.1	7.3	28	4.94	24.32	30	1293	29.1	35.1	8.56	36.3	6.53	38.3	31.06	2560
2014	1	2	1	39.1	1	1	3480		2	0			33	81	5.9	3.6	10.5	173	55	25.5	62.4	0	0		21.5	21.6	5.22	22.3	16.92	21.6	3.61	462	21.3	68	26	6.48	25.6	4.51	20.3	25.5	848	25.4	39.2	9.23	37.5	6.73	41.1	32.9	3025
2012	1	1	0										32	95	5.9	3.7	11.3	161	58	25.6	62.1	0	1		21.5	21.2	5.03	22.2	16.89	21.3	3.47	433	21.4
2012	1	2	1	38.6	2	2	3040		2	0			34	133	5.7	3.7	10.8	170	60	26.2	64.5	0	1		22.2	22.6	5.52	22.3	16.98	22	3.64	495	21.6	69	28.6	7.22	25.5	4.48	22.23	27.5	1067		36.6	8.81	37	6.61	37.6	30.66	2596
2012	1	1	0										32	111	5.9	3.6	11.4	158	49	27.1	60.45	0	0		23.1	23.1	5.6	22.5	17.33	24.2	4.16	562	23		27.2	6.81	28.5	5.1	23.19	28.5	1161	27.6
2012	1	2	0	39.1	2	1	3130		2	0			32	102	6.7	3.8	11.1	167	63.5	26.4	73.75	0	1		22.3	23.1	5.59	23.2	17.89	22.1	3.67	539	22.6	78.3	27.3	6.83	25	4.33	21.54	27	944	26.4	38	8.95	35.1	6.3	38.6	31.37	2627
2012	1	1	0	40	1	2	3000		2	0			33	108				162	53.7	25.5	58.5	0	1		21.2	20.1	4.66	21.6	16.33	20.1	3.16	363	20.5	69
2014	1	2	1	40.5	1	1	3300		2	0			38	102	5.8	3.5	11.4	158	50	25.3	58	0	1		21.3	21.2	5.03	21.5	16.22	21.2	3.46	409	20.5	65	26		25.6		20.78	26.1	881		35.5	8.64	33.6	6.06	38.5	31.25	2467
2013	1	3	1			1							36	110	5.8	3.5	11.1	161	52	26	58.7	0	1		21.6	21.5	5.15	22	16.44	22.1	3.66	443	21.1		26	6.46	25.6	4.49	21	26.3	880	25.6
2013	1	3	1	38	2	2	2990		2	0			34	135	6.4	3.8	10.8	158	58	26.5	62	0	1		22.3	23.4	5.74	22.1	16.62	22.3	3.73	511	22.4	66	27.4	6.89	27.4	4.85	22.11	27.4	1061	27	38.6	9.19	39.2	6.97	38.6	31.41	2893
2013	1	3	1	38.2	1	1	3040		2	0			32	120	6.3	3.5	11.8	168	53	26.1	58	0	0		20.5	20.2	4.72	20.3	15.06	20.3	3.23	332	20.2	64.8	25.3		26.5		20.25	25.5			37.2	8.86	39.5	7.04	39	31.48	2839
2012	1	1	0	38.4	2	1	3280		2	0			39	120	5.9	3.7	10.2	165	52	26.2	61.8	1	1		23.4	23.6	5.84	24.2	18.89	24	4.1	652	24	65.8
2012	1	2	1	39.1	1	1	3040		2	0			32	91	6.3	3.8	10.8	169	58	25.2	66.1	0	1		21.2	21.4	5.14	22	16.45	21.2	3.4	421	20.6	69.5
2012	1	1	0	39.6	1	1	3470		2	0			33	115	6.2	3.9	11.3	159	51	26	57	0	1		21.6	22.2	5.36	21.1	15.69	22.1	3.67	436	21.5	63.3	26	6.45	26.4	4.67	20.78	26.1	892	25.6	38.2	9.08		7.04	40.3	32.36	3011
2012	1	2	0										29					164	50			0	0
2012	1	2	0	39.1	2	2	3150		2	0			42	122	6	3.8	12.7	165	55	26.2	64.7	0	0		22.2	24	5.85	22.5	17.26	23.2	3.94	566	22.4	70.3									39.5	9.29	34.3	6.17	36.6	29.85	2507
2012	1	3	1			2							41	94	5.1	3.3	10.9	175	86	27.1	95.6	0	1		23.1	23.1	5.59	24.4	19.31	23.4	4.02	628	23.5		27.3	6.87	28.4	5.06	23.17	28.5	1162	27.5
2012	1	4	2	39.6	1	1	3410		2	0			34	126	6.3	3.6	12.4	160	53	27.1	60.7	0	1		24	22.3	5.4	23.5	18.33	25	4.33	605	23.4	66.75	26	6.48	25.3	4.4	21.33	26.6	892		34	8.34	37	6.61	36.2	29.53	2350
2014	1	1	0	39.4	2	1	2890		2	0			35	127	6.5	3.4	11.6	160	74	26.6	79	0	1		21.1	22	5.23	20.2	14.9	20.1	3.13	362	20.1	86	27.2		25.5		23.14	28.5	1058		39.6	9.33	38.6	6.91	38.3	31.14	2679
2014	1	1	0	38.6	1	2	3150		2	0			32	133				160	46.5	26	56	0	0		21	22.1	5.3	21.2	15.78	20.3	3.24	401	20.5	62							884
2014	1	1	0	41	1	1	3910		2	0			39	94	5.8	3.4	10.2	155	51	26.5	58.5	0	1		21.2	21.4	5.12	22.6	17.45	21.6	3.61	473	21.4	64.8	27.3	6.84	28.2	5.01	23.3	28.6	1159	27.6	36.6	8.82	37.3	6.69	38.6	31.37	2709
2013	1	2	1			2							35	132	6.3	3.9	11.6	162	56	26	57.7	0	1		22	22.4	5.47	22.2	16.85	22	3.64	485	22.2		26	6.48	25.6	4.5	20.86	26.2	879	25.5
2013	1	1	0	39.4	2	1	3180		2	0			32	127	6.7	3.9	9.9	160	53	27.3	59.8	0	1		23.1	22.5	5.5	23.3	18.04	23.5	4.05	573	23.2	65.4	26.5	6.68	28.1	4.98	23.5	29	1144	28	38	8.95	42.5	7.27	43.5	34.6	3379
2012	1	1	0	39.5	2	1	3010		2	0			34	90	5.9	3.9	10.9	163	48	27	52.9	0	1		23	21.2	5.05	21.5	16.22	22.5	3.8	438	21.1	56.3
2013	1	1	0	39.2	1	1	3220		2	0			30	98	5.5	3.7	11.7	160	51	25.6	61	0	1		21.5	22.1	5.32	22.4	17.2	21.6	3.61	482	22.1	67.5	26.1	6.5	26.2	4.65	21.89	27.2	957	26.3	41	9.52	38.5	6.9	40.6	32.71	3137
2013	1	1	0	41.4	2	1	3640		2	0			36	106	6.9	3.7	12.3	166	67	26.5	73.7	0	1		22.4	22.1	5.28	22.3	17.04	22.1	3.67	477	21.4	91.5	26.2		25.4		21	25.3	894		38.3	9.04	36.4	6.54	39.6	32.09	2812
2013	1	1	0	39.4	1	2	3720		2	0			31	124	6.2	3.5	12.1	159	67	25.3	77	0	1		21.5	21.6	5.2	21.6	16.33	21.1	3.41	423	21	85	25.2		26.1		21.07	26.4	870		38	8.95	36.5	6.56	40.2	32.33	2824
2013	1	1	0	40.6	2	1	4350		1	1			30	100				157	51	25.2	68	0	1		20.6	21.1	5	22	16.54	21.3	3.51	422	21.3	78.4
2013	1	3	2	37.4	1	1	3070		2	0			40	121	6.6	3.5	11.4	168	60	32	72.6	0	0											76.6	32.6	8.14	33.1	5.92	27.6	33.6	1930	32.5	37.5	8.99	35.4	6.37	37.4	30.4	2544
2013	1	1	0	39	2	2	3280		2	0			29	83	6.1	3.8	12.1	155	49	25.1	55.7	0	0		20.1	21.6	5.2	21.3	16.01	20.1	3.16	393	21	60.6
2012	1	3	2	37.5	1	2	2990		2	0			39	110	5.5	3.4	11.7	157		26	63.15	0	1		21.6	22.4	5.46	21.6	16.39	21.5	3.55	460	22	70
2014	1	2	1	40.3	1	2	3600		2	0			30	98	5.8	3.8	11.4	168	58	27.2	65	0	1		22.6	22.4	5.44	24.1	18.8	22.5	3.81	576	22.5	71.5							1200		36.6	8.81	38.1	6.79	40.2	32.25	2850
2013	1	1	0			1							34	132	6.4	4	11.6	174	55	25.3	64.5	1	1		22	22.4	5.45	22.2	16.87	22.4	3.78	496	22.3		27.1		27.2		21.95	27.3	1042
2014	1	1	0	37.4	2	2	2790		2	0			34	72	5.5	3.9	11.5	160	42	25.3	47.7	0	1		23.3	23.6	5.83	24.4	19.15	23.4	4.02	654	23.3	53.5	26.1	6.51	26.1	4.56	22.07	27.4	962	25.3	39.3	9.25	38.2	6.83	35.3	28.91	2561
2014	1	2	1	39.4	1	2	3540		2	0			36	112	5.9	3.7	10.8	170	56.8	26.4	63.8	0	1		22.4	21.6	5.19	23.5	18.25	22.2	3.71	520	22.1	70	27.3		28.1		20.6	26	980		35.3	8.59	35.1	6.3	34.4	28.25	2187
2013	1	1	0	39	2	2	3150		2	0			29	119	6.3	3.8	11.7	170	80	27	98	1	1	1	23	23.4	5.73	24.3	19.01	23.2	3.95	630	23.1	102	27.4	6.88	27	4.75	22.75	28.2	1086	27	36.5	8.79	35.1	6.31	36.5	29.78	2405
2014	1	1	0	38.3	1	2	3330		2	0			33	112	5.7	3.4	11.9	160	55	26.2	63.7	0	0		22.2	24	5.86	23.4	18.2	22.1	3.65	578	22.5	68.7	28.2		28.4		22.98	28.4	1178		36	8.69	36.1	6.47	38.5	31.26	2598
2013	1	1	0	39.6	1	1	2910		2	0			36	88	5.8	3.7	12.2	155	68	26.3	76	1	1		22.3	22.5	5.51	22.5	17.25	22.6	3.84	522	22.5	83	28.2		27.1		21.26	27.2	1058		38.4	9.15	37.2	6.66	38	30.69	2701
2012	1	2	1	38.6	1	2	3180		2	0			32	89	5.8	3.6	11.8	163	47	27.3	53.95	0	1		24.3	24.2	5.97	24.6	19.49	23.6	4.08	693	24.3	58.9
2014	1	1	0	39.1	1	1	3330		2	0			32	82				167	50	26.6	57.9	0	1		23.4	24.2	5.95	23.4	18.17	24.1	4.13	634	23.2	59.7
2012	1	1	0	40.6	2	1	4130		1	1			36	133				160	57	27.6	65	0	1		24	24.3	6	24.3	18.97	24.2	4.16	680	24.2	73
2014	1	1	0			1							32	72	5.8	3.4	11.6	168	63	25.4	66.5	0	1		20.3	19.5	4.54	18.6	13.27	18.4	2.73	244	18.3
2013	1	3	0	36.6	2	2	3700		1	0			40	124	6.5	4	11.4	162	67	24.4	74.7	0	0		20.4	23	5.57	22.2	16.85	22.5	3.79	508	22.3	85.4
2014	1	2	1	31.4	2	1	1750	1	2	0			36	116	6.7	3.8	12.8	166	56	26.6	64	0	1		21.6	23.3	5.7	22.3	16.99	21.6	3.61	511	22		28.2		28.3		22.38	27.6	1134
2012	1	2	1	37.4	1	1	3200		2	0			35	99	6.1	3.9	11.9	158	51	25.1	60	0	1		20.6	20.5	4.83	21.4	16.1	19.6	3.08	360	20.5	66
2012	1	2	1	39.6	1	2	3630		2	0			31	82	6.2	3.6	12.8	161	50	27.3	59.5	0	1		22.1	22.1	5.32	24.2	18.88	22.2	3.69	556	23	58	29.5	7.42	27.6	4.93	22.82	28.3	1207		38	9	38.3	6.86	39	31.53	2827
2013	1	1	0	40.5	1	2	3130		2	0			36	98	6.9	3.8	10.8	170	63	28.2	71.3	0	1		23.2	24	5.86	23.5	18.31	23.3	3.99	617	23.1	78	28.2		26.1		24.62	30.2	1206		38.5	9.18	37	6.6	37.5	30.54	2675
2014	1	1	0	41.3	2	1	3310		2	0			37	127	6.6	3.6	11.4	167	55	27.3	66.5	0	1		23.1	23	5.57	23	17.62	22	3.63	523	22.1	68.3
2014	1	1	0	39.1	2	2	3470		2	0			39	110	6	3.7	11	155	53	26	62.65	1	1	1	21	22	5.26	23.3	17.96	21.6	3.59	503	21.6	67.5	27.1	6.78	26.6	4.73	22.04	27.3	1023	27	34.5	8.47	35.6	6.43	38.3	31.09	2515
2014	1	1	0	40.5	1	1	3250		2	0			36	116	5.7	3.3	11	163	51	27.1	58	1	1	1	22.4	21.6	5.19	22.4	17.21	22.4	3.75	483	21.5	63	26.2		26.1		22.14	27.4	974		36.5	8.8	36.5	6.55	37.4	30.44	2550
2013	1	3	1	40.5	1	2	3860		2	0			34	112	6.1	3.6	11.1	160	55	25.4	63.5	0	1		21.4	22.1	5.3	22.5	17.41	21.1	3.38	467	22	68.7	28.3		25.6		21.91	27.2	1031		41.3	9.69	39.1	6.96	41.3	33.08	3259
2012	1	1	0										41	119				171	60	27.6	75	1	1	1	23.6	24.2	5.93	26.3	21.01	24	4.11	767	25.1
2014	1	1	0	40.1	1	2	3000		2	0			36	127	6.4	3.6	9.7	167	47	27.4	52	1	1		23.1	24	5.87	23.5	18.4	23.5	4.05	628	23.1	55.2	28.6		27.6		22.42	27.6	1195		37.5	8.91	35.2	6.33	35.3	28.83	2335
2014	1	1	0	39.3	1	2	2990		2	0			29	139				158	41	27.1	48.25	0	1		22.5	24	5.88	23.4	18.22	23.1	3.91	607	23	55.3
2013	1	3	1	39.4	1	2	3130		2	0			34	126	6.2	3.7	12.3	160	52	26.1	64	0	1		22.3	22.4	5.43	22.3	17.04	22.1	3.67	491	21.5	70.1	26.2	6.53	27.1	4.76	21.78	27.2	976	26.4	35.1	8.55	36.1	6.48	36.3	29.57	2367
2012	1	3	2										33	107	6.4	4.1	12	170	57	26.5	61.9	0	1		22.4	22.1	5.32	22.6	17.47	22.1	3.66	496	21.6
2013	1	1	0	40.1	1	2	4120		1	1			33	133	6.1	3.8	11.9	163	61.1	26	65.3	1	1	1	20.5	20.2	4.69	22.2	16.91	21.3	3.5	411	21.2	72	27	6.72	27.2	4.81	23.21	28.5	1102	27.2	41	9.51	39.1	6.96	40.4	32.56	3134
2012	1	1	0	40.1	1	2	3520		2	0			31	88	6.4	3.8	12.9	159	50	26.4	56.7	0	1		22.2	22.5	5.48	24.4	19.1	22.1	3.65	576	23.2	64.45
2013	1	1	0	40.4	1	1	3400		2	0			25	125	6.2	3.7	11.3	164	51	26.2	58.9	0	0		20.5	22.5	5.51	22.4	17.23	21.2	3.43	484	22.2	64.9	29.3	7.38	27	4.74	22.9	28.3	1178	27.6	39.2	9.24	37	6.59	39.1	31.55	2813
2012	1	1	0	36	1	2	2270		2	0			29	120	6.3	3.9	11.4	163	48	27.3	58.4	0	1		23.2	23.5	5.79	22.5	17.25	22.5	3.81	548	23	59.2	26.3	6.6	28	4.95	21.91	27.2	1020	26.5	34.3	8.43	34.5	6.22	33.2	27.18	2019
2012	1	1	0			2							34					161	45			0	1		21.2	22	5.26	22.4	17.23	21.5	3.57	474	22.1
2014	1	1	0	39.1	1	2	3040		2	0			32	128	6	3.7	11.6	160	54	25.5	59.7	0	0		21.3	22	5.24	22	16.48	21.4	3.54	442	21.1	65.5
2013	1	4	3	36	2	2	3640		1	0			43	105	6	3.6	10.8	171	65	25.2	69	0	0		21.2	20.4	4.79	22.5	17.41	21.6	3.59	444	21.5	72
2012	1	1	0	41.2	1	1	2820		0	0			35	115	6	3.5	11.1	166	56	28.1	65.5	0	1		25.1	23.5	5.78	24.6	19.43	23.5	4.04	664	24.1	69	28.4	7.15	26.2	4.59	22.18	27.4	1069		36.4	8.78	35.1	6.31	34.1	27.86	2193
2012	1	2	0	38	1	2	3110		2	0			31	113	6.4	3.9	10.1	165	51	27.3	57.4	0	1		23.4	21.2	5.05	23.4	18.11	22.2	3.69	501	22.3	64.5									37.5	8.92	36.5	6.55	37.5	30.47	2584
2014	1	1	0	38.6	2	1	3350		2	0			38	112	6.4	3.7	12.2	166.5	62.5	25.5	68	1	1	1	21.3	21.3	5.08	22.4	17.16	21.5	3.57	456	21.2	73	25.1	6.21	26.4	4.65	22.04	27.3	934	25.6	34.5	8.47	36	6.45	36	29.3	2311
2014	1	3	2	37.4	1	2	2800		2	0			34	132				161	41	26.2	53.6	0	1		21.2	21.3	5.1	22.3	17.02	21.1	3.42	439	21.1	58.5	26.4	6.64	26.2	4.6	21.99	27.3	981	26.5	39	9.2	37.2	6.65	38.4	31.22	2777
2014	1	2	1			2							36	86	5.6	3.3	10.7	160	52	28.1	58	0	1		22.6	24.1	5.9	23.4	18.11	22.5	3.81	594	22.6	65							1296
2014	1	2	1			1							34	113	6.3	3.4	11.7	167	56	25	68	0	1		21	20.1	4.67	21.5	16.3	20.2	3.19	363	20.1		24.2	5.97	24	4.11	20.16	25.4	729	24.4
2012	1	1	0	39.5	1	1	2930		2	0			33	95	6.2	4	10.3	160	44	26.6	51.5	0	1		23.3	23.6	5.84	23.3	17.99	22.5	3.8	582	22.5	56.2
2014	1	1	0			1							32	111	6.1	3.4	11.2	157	51	25.6	57	0	1		21.6	22.1	5.3	22.4	17.15	22	3.64	480	21.4		26.4	6.65	27.1	4.77	21.19	26.5	957	26.4
2013	1	2	1	38.5	1	2	3020		2	0			32	96	6.7	3.5	10.4	172.5	62	25.5	65.2	0	1		21.5	21.3	5.11	22.6	17.47	21.3	3.51	464	22	71.3	24.5	6.08	27.2	4.81	20.6	26	852	25.4	34.6	8.49	36.4	6.54	35.2	28.8	2282
2012	1	1	0	38.6	1	1	3400		2	0			32	93	5.9	3.6	11.5	159	41	26.4	51	0	1		23.2	22.4	5.47	24.2	18.84	21.3	3.48	546	22.6	56.1	26	6.48	26.6	4.72	21.38	26.6	938	26.1	37.6	8.93	37.2	6.65	40.3	32.42	2858
2014	1	1	0	40.5	1	2	3260		2	0			36	104	6.6	3.8	11.4	160	52	25.4	57.15	0	1		20.4	20.6	4.91	22.3	17.07	21.3	3.51	433	21.1	62.9	26.3		27.2		20.8	26.2	936		36.2	8.73	37.5	6.72	37.5	30.47	2584
2014	1	3	2	38.4	1	1	3190		2	0			35	135	5.8	3.9	11.8	157	56	27.2	67.7	0	1		23.1	24.1	5.91	23.1	17.8	22.5	3.81	583	22.5	75	29.1		27.5		23.25	28.5	1230		38	8.95	35.2	6.33	38.1	30.93	2548
2014	1	2	1	37.5	2	1	2980		2	0			38	110	6.1	3.8	11.9	172	58	25.5	63.45	0	1		22	21.2	5.03	23.2	17.9	21.6	3.59	481	21.4	67	22.6		25.1		21.22	25.1	875		39.5	9.29	36	6.44	39.6	32.03	2841
2014	1	2	1	37.5	1	2							34	108	6.5	3.5	10.2	170	56	25.6	73.7	1	1	1	20.3	22.2	5.35	22.4	17.09	20.3	3.23	441	21.1		28.1	7.03	26.5	4.71	21.5	27	1022	26.6	38.2	8.98	35.6	6.44	37.1	30.08	2523
2013	1	2	1	38.1	1	2	2930		2	0			33	98	7.1	3.9	11.1	165	66	25.2	79.5	0	1		22.5	22.6	5.54	23.2	17.83	24	4.09	572	22.4	89	26.4		26.5		19.51	25.2	871		36.2	8.74	36.4	6.53	36	29.25	2390
2012	1	3	1	38.5	1	2	3810		1	0			32	122				152	80	25.5	78.5	0	1		21.5	21.6	5.21	23.1	17.71	20.4	3.28	460	22	82									36.4	8.78	38.1	6.79	39.1	31.59	2757
2012	1	1	0	38.2	1	2	2900		2	0			28	118	6.4	4.1	12	160	48	26.4	55.8	1	1	1	22.4	23.2	5.64	24.3	18.95	23.3	4	623	23.5	62.5	28	7.01	28.5	5.09	21.87	27.2	1099		40	9.37	38.5	6.89	38.2	30.95	2859
2014	1	4	2	39.1	1	2	3600		2	0			37	79	6	3.6	10.8	167	68	26	72	0	1		22	23.4	5.73	23.5	18.34	22.4	3.76	581	22.5	79	27.3	6.83	26.4	4.65	22.78	28.2	1065	27.3	40.2	9.44	38.1	6.8	38.5	31.33	2903
2014	1	1	0	41.1	1	1	3070		2	0			36	79	5.9	3.7	10.4	161	58	26.2	61.2	1	1		22.3	23.3	5.7	23.1	17.78	22	3.64	543	22.2	64.1	26.1	6.49	25.5	4.45	22.08	27.4	943	25.6	35.5	8.65	36.6	6.57	38.6	31.39	2635
2014	1	2	1	40	1	1	3270		2	0			36	109	6.4	3.7	12.8	157	55	26.5	61.5	0	1		22.2	22	5.24	22.3	17.07	23.2	3.93	497	21.6	67.5	25	6.15	27.6	4.93	21.16	26.4	910	26	37.3	8.89	38.6	6.91	38.5	31.26	2701
2012	1	2	1	39.4	1	2	3300		2	0			31	100	6.1	3.6	12.4	163	60	25.6	75	0	1		21.4	22	5.27	21.2	15.88	21	3.36	411	21.2	85	26	6.48	24.2	4.18	19.69	25.1	777	25.1	38.1	9.06	37	6.59	38.5	31.34	2737
2014	1	2	1	39.2	1	2	2860		2	0			32	131	6.1	3.8	10.9	162	55	26.4	62.5	0	0		22.4	23	5.55	22.4	17.1	22.1	3.67	505	21.6		27.3	6.86	26.2	4.59	20.94	26.3	950	26.3
2012	1	1	0	39.3	1	2	3590		2	0			33	109	5.8	3.4	10.7	164	53	26.6	64	0	1		22.4	22.6	5.5	25.3	20	22.5	3.8	640	23.6	68.1	28.5	7.2	28.3	5.03	23.18	28.5	1210	28	39.2	9.24	40.5	7.13	40.6	32.65	3121
2013	1	1	0	40.6	1	1	2760		0	0			33	93	5.8	4	11.6	159	44	26.6	53.6	0	1		22.1	22	5.25	21.4	16.17	21.3	3.45	425	21.4	58.7	25.5		26.5		19.97	25.3	838		36	8.7	34.3	6.18	34.3	28.1	2167
2014	1	1	0	40.3	2	1	3650		2	0			36	104	5.5	3.4	10.8	168	55	26	65	0	0		22.2	22.4	5.43	23.4	18.18	23	3.86	554	22.3	71	26.4	6.62	26	4.52	22.04	27.3	969	26.5	34.6	8.49	35	6.28	34.6	28.4	2174
2012	1	1	0	39.4	1	2	3370		2	0			30	110	5.6	3.5	11.4	170	52	27	60.85	0	0											69	30.5	7.68	27.4	4.88	22.63	28.1	1234	28.5	40	9.37	35.1	6.3	36.1	29.38	2510
2013	1	1	0	40	1	2	3330		2	0			33	95	6.1	3.6	12.8	165	51	26	59.5	0	1		22.2	22	5.27	22.5	17.39	21.4	3.53	477	21.4	66	28.1		27.6		21.23	26.5	1038		36.4	8.77	34.5	6.23	35.3	28.83	2275
2013	1	4	0	35	2	2	2220		2	0			44	134	6.3	3.6	12.1	160	52	27.2	61.5	1	1	1	22.4	24.2	5.95	23.4	18.19	21.4	3.53	576	23.2	64.8	28.4	7.14	28	4.95	23.03	28.4	1177	27.6	38	9.02	33.4	6.03	35.1	28.67	2272
2013	1	2	1	40.1	1	2	3270		2	0			38	123	7.2	3.8	12.3	164	62	26.5	68.7	0	1		22.5	23	5.57	23	17.62	22.1	3.67	527	22.4	71
2012	1	1	0	38.6	2	1	3060		2	0			31	102	5.8	3.5	11.5	164	50	26.6	57.2	0	1		22.6	21.6	5.21	24.1	18.7	22.6	3.82	552	22.6	60.5
2012	1	2	1	40.3	1	1	3810		2	0			37	91	6.6	3.8	11.2	170	65	26.3	70.5	1	1		21.4	22.4	5.44	22.5	17.29	22.2	3.71	505	22.3	80	27.4	6.9	27	4.74	22.08	27.4	1045	26.6	41	9.57	39.3	7.01	40.2	32.37	3141
2014	1	2	1	37.4	1	1	3000		2	0			40	93				160	42	25.6	48.4	0	1		21.6	22.5	5.5	23.6	18.52	23.5	4.06	596	22.6	54
2012	1	2	0	39	2	2	3910		1	0			33	133	5.9	3.5	11.3	170	50	26	62	1	1		22.4	20.5	4.8	22.2	16.8	21.5	3.5	422	21.3	75.2	25.2	6.24	26.3	4.63	21.7	27.1	914	26	38.1	8.96	38.5	6.9	38.1	30.88	2745
2014	1	1	0	38.2	2	1	3020		2	0			35	86	6.6	3.7	10.8	161	41	26.2	50.8	0	1		22.2	22.3	5.42	22.3	16.98	22.5	3.81	500	21.6	54	26	6.45	27.1	4.77	21.44	27	945	25.6	35.4	8.65	38.2	6.83	39.4	31.98	2763
2013	1	3	2			1							34	108	5.8	3.6	11.1	168	60	26.1	63.9	0	1		23.2	24.2	5.94	24.2	18.93	25.4	4.44	702	23.6		27.4	6.88	28.2	5.01	23.06	28.4	1074	26.6
2013	1	1	0	40.6	1	1	3670		2	0			34	96	6	4	11.1	160	53	26.3	60	0	1		22.3	23.1	5.61	23.1	17.75	22.1	3.68	537	22.6	66	27.4		27.5		22.06	27.3	1065		38.1	9.05	36.5	6.56	38.4	31.15	2703
2012	1	2	1	40	1	2	3350		2	0			31	107	6.3	3.8	12.1	170	64	26	68.7	0	1		21.4	21.5	5.15	22.1	16.68	21.5	3.55	442	21.1	75
2013	1	1	0	39	1	1	3330		2	0			28	106	6.5	3.9	10.9	169	52	26.4	61.2	0	1		23	23.3	5.7	22.6	17.43	22.6	3.83	547	23	67	26.1		27.3		21.75	27.2	981		36	8.7	37	6.59	37.2	30.2	2510
2014	1	1	0	39.1	2	2	3790		2	0			32	126	6.9	3.8	11	158	61	26.5	68.6	0	1		22	22.3	5.39	23.3	17.99	21.1	3.41	499	21.6	72.5							1020
2014	1	1	0	39.6	1	2	3240		2	0			34	139	6.6	3.7	12.5	170	59	26.1	66	0	1		21.6	22.1	5.31	22.3	17.06	21.4	3.52	468	21.3	73	27		26.3		21	26.3	939		36.6	9.31	38.6	6.91	39.6	31.98	2983
2014	1	2	1	37.4	1	1	3150		2	0			34	130	6.4	3.7	12.5	167	52	25.5	60	0	1		21.5	20.6	4.92	23	17.64	21.3	3.49	453	21.2	65	24.4		25.2		21.1	25.3	959		37	8.84	35.5	6.41	38.2	31.05	2593
2012	1	2	1	39.6	1	2	3160		2	0			33	93	6.3	3.7	11.6	168	53	26.2	66.5	0	0		22.2	22.1	5.28	22.1	16.72	22.6	3.82	478	22.1	74.5	26.2	6.57	26.5	4.71	21.25	26.5	942	26.2	35.3	8.6	37	6.59	37.6	30.6	2530
2012	1	1	0	40.6	1	2	3410		2	0			35	120	5.9	3.2	11.4	167	50	25.3	62	0	1		20.6	20.4	4.8	23	17.59	21.4	3.52	445	21.5	66	29.6	7.47	27.4	4.87	21.04	26.3	1093		37.4	8.9	36.6	6.57	38	30.74	2617
2012	1	3	0	41	2	2	3480		2	0			36	133	6.7	3.8	11.6	163	58	25.6	61.7	1	1		21.5	22.1	5.29	23	17.58	23.5	4.05	534	22.6	65.2	26.5	6.65	28.2	5	23.89	29.3	1171		36.5	8.8	37.5	6.72	39	31.54	2734
2012	1	4	3	40.4	1	1	3600		2	0			33	115	6.4	4	13.9	160	51	27.1	62	0	1		22.2	21.5	5.18	22.1	16.69	21.4	3.52	443	21.5	70.5
2014	1	2	1	38.5	2	2	3300		2	0			26	92	6.5	3.5	11.3	168	55	25.6	68.64	0	1		21.5	22.4	5.45	21.5	16.29	22.1	3.67	465	21.3	77	26.6	6.7	26.4	4.65	20.89	26.2	931	25.6	39.1	9.21	36.6	6.58	36.3	29.63	2568
2014	1	1	0	39	2	2	3040		2	0			31	94	5.8	3.7	11	160	54	25.2	60.7	0	1		21.2	22	5.24	22	16.44	21.4	3.52	439	21.1	66	25.3	6.29	26.6	4.74	20.76	26.1	879	25.6	39.6	9.3	39.1	6.96	37.5	30.49	2803
2014	1	1	0	40.2	1	2	3600		2	0			40	92				161.2	54	26.5	59.9	1	1	1	22.5	22.6	5.53	22	16.52	22.1	3.67	481	21.4	65.9	27.6	6.97	27.2	4.8	21.81	27.2	1047	26.5	39.3	9.25	37.3	6.68	39.4	31.82	2877
2013	1	1	0	40.1	1	2	3130		2	0			27	132				158	46	23.5	51	0	0											57	24.3	6.01	24	4.11	18.13	23.4	638	23.2	38.3	9.12	38.1	6.81	37	29.96	2646
2013	1	3	2	38.5	2	1	3030		2	0			37	120	7	3.9	11.2	176	88	25.4	90	0	1		21.5	22.1	5.29	22	16.57	21.6	3.6	455	21.6	96	25.6	6.42	27	4.75	20.49	25.6	881	25.6	35.6	8.69	36	6.45	35.3	28.9	2318
2013	1	1	0	39	1	1	3090		2	0			27	93			11.5	163	80	24.1	60	0	0											67	25.4	6.36	25.2	4.37	21.45	26.3	797	25.1	35.4	8.64	34.4	6.2	38.1	30.94	2470
2013	1	2	1			2							35	137	6.3	3.6	10.7	159	63	26	70.1	1	1		22.2	23.4	5.75	23.5	18.29	23.6	4.07	612	23.4		27.6	6.98	27.6	4.92	22.29	27.5	1097	27.2
2012	1	1	0	39.5	2	2	2450		0	0			30	78	6.2	3.6	10.9	159	52	26.2	62.5	0	1		21.6	22.2	5.35	20.6	15.32	21.6	3.59	417	21.3	70	25.4	6.33	26.5	4.71	21.53	27	926		33.4	8.28	34.2	6.16	33.2	27.11	1965
2013	1	2	1	37.6	2	1	4300		1	1			35	96				160	54	26	64.1	0	0		21.5	22.3	5.41	22.5	17.41	22.1	3.66	502	21.6	70.2	27.4		27.3		23.22	28.5	1130		40.2	9.48	39.1	6.95	44	35.91	3597
2013	1	1	0	40	1	1	2620		0	0			31	104	5.8	3.6	10.9	169	57	25.4	63	0	0											67	26.1	6.5	26.1	4.55	19.97	25.2	838	25.3	36.4	8.77	36.3	6.52	35.4	29	2369
2013	1	1	0	30.4	2	2	1350	1	2	0			29	96			12	160	63	27	75	0	1		22.5	23.1	5.6	23.2	17.87	22.6	3.84	556	22.3	78
2014	1	2	1	41	1	1	3920		2	0			39	120	5.8	3.7	10.3	162	52	25.2	68	0	1		21.2	20.6	4.92	22.2	16.77	21.1	3.42	416	20.6	66	25.4	6.35	25.2	4.38	19.69	25.1	783	24.4	36.4	8.78	36	6.46	39.4	31.86	2691
2014	1	1	0	39.5	1	1	3130		2	0			35	97	7.1	4.2	11.4	160	50	26	58.25	0	1		21.6	22.2	5.34	22.2	16.84	21.6	3.6	469	21.3	63.05
2014	1	1	0	38.3	2	2	2710		2	0			36	91	6.8	3.7	12.9	157	47.5	25.5	55.5	0	1		21.4	21.1	5	22.6	17.49	21.2	3.46	451	21.2	61	25.4	6.36	26.3	4.64	20.84	26.2	880	25.6	33.6	8.33	34.6	6.26	36.1	29.42	2242
2012	1	2	1	38.4	1	2	3500		2	0			31	94	6.6	3.9	11.1	167	58	25.4	65	0	1		21.4	22.2	5.33	22.4	17.19	22.5	3.8	499	22.3	70	26.1	6.49	27	4.75	22.07	27.3	983		38.5	9.18	38.1	6.8	39.5	31.94	2909
2014	1	2	0			2							31	128	5.3	3.3	11.2	166	52	25.3	62.8	0	1		21.1	23.1	5.62	22.5	17.37	21.5	3.58	514	22		27.3	6.83	27.4	4.86	22.46	28	1076	27.2
2014	1	1	0	41.3	2	1	3240		2	0			32	102	5.9	3.9	12	161	57	25.4	67	0	1		20.5	21.1	4.99	22	16.51	21	3.36	408	20.5	75	25.3		26.4		21.99	27.3	940		37.2	8.86	37.3	6.69	39.6	32.05	2805
2012	1	1	0	38.1	2	2	3160		2	0			38	90	6.1	3.7	10.5	171	58	27	71.5	1	1		21.3	23.4	5.75	23	17.64	22.4	3.75	553	23	78.5	29.3	7.37	27.6	4.93	21.98	27.3	1143	27.4	37.2	8.86	36.3	6.52	38.4	31.23	2653
2012	1	2	1	38.2	1	2	3120		2	0			29	87	5.9	3.5	11.4	168	53	27.6	63.1	0	0		25.6	27.2	6.79	25.6	20.52	26.1	4.58	914	26.2	66.5	30	7.49	29.5	5.29	21.89	27.2	1176		38	8.95	38.3	6.85	41.3	33.09	3017
2013	1	1	0	38.1	1	2	2710		2	0			41	120	6.1	3.8	12.3	158	51	26.1	59.15	1	1		22.1	22.2	5.36	22.4	17.2	21.2	3.41	467	22	63.2	26.3		26.3		22.45	28	1004		38.1	9.04	38.4	6.88	39.4	31.81	2880
2014	1	1	0	37.6	1	2	3210		2	0			33	138	6.3	4.2	11.8	169	98			1	1		21.6	22.6	5.54	21.6	16.32	23.1	3.9	494	21.5	104.2
2014	1	1	0	38.4	2	2	2940		2	0			32	121				158	48	25.3	56	1	1	1	21.1	21	4.97	21.4	16.11	20.3	3.23	383	20.3	61
2013	1	1	0	40.3	2	1	3480		2	0			34	115	6.3	3.9	11.9	155	54	25.3	59	0	0											65.8	25.6	6.42	27	4.74	20.9	26.2	903	26	38.2	9.08	40.5	7.13	40.1	32.15	3012
2013	1	2	0	38.3	1	2	3090		2	0			33	82	5.7	3.5	11.8	160	47	27.1	58.9	1	1	1	22.4	23.3	5.68	24.5	19.28	23.1	3.89	630	23.6	66.3	29.1		28.5		22.93	28.3	1222		38.3	9.12	39.3	7	41.2	33.03	3102
2012	1	1	0	39.1	1	2	3700		2	0			29	94	6	3.6	11.9	170	65	26.2	76	0	1		22.1	21.4	5.14	22.3	16.99	22.2	3.69	465	22	85.5	26.2	6.55	26.4	4.66	20.78	26.1	904	26	42	9.72	38.1	6.81	39	31.45	3003
2012	1	1	0	41	2	2	3140		2	0			31	112	6.2	3.6	10.9	160	42	26.1	49.8	0	1		22.4	23.4	5.73	22.1	16.65	22.5	3.8	517	22.4	55.1
2014	1	1	0										30	93				160	52	25.3	60	0	0												26	6.47	25.5	4.46	21.51	27	908	26
2012	1	2	1	37.1	2	1	3040		2	0			38	133	5.7	3.5	12.5	163	57	26.3	76	0	1		22.1	22.1	5.3	23	17.63	22	3.64	499	22.3	79	26.6	6.69	26.6	4.73	21.96	27.3	1005		35.3	8.59	37.6	6.75	40.6	32.72	2845
2012	1	2	0	41	1	2	3120		2	0			33	93	5.9	3.5	12	163	58	26.1	64.45	0	0		22	22.2	5.34	21.5	16.31	21	3.34	429	21.4	69	27.3	6.85	25.3	4.41	20.76	26.1	914	26.2	38.4	9.14	36.2	6.49	37.6	30.57	2638
2012	1	1	0	39.1	1	2	3490		2	0			26	107	5.7	3.6	11.5	170	56	25.6	67	0	1		21.5	21.1	5.01	23.2	17.86	21.3	3.5	469	21.6	75
2014	1	2	1	39.4	1	1	3200		2	0			41	139	6.7	3.8	10.7	160	55	26	56.7	1	1	1	21.4	22.4	5.45	23.4	18.21	22.6	3.82	553	22.3	61	28.2		27.5		22.21	27.5	1102		39.2	9.24	38.4	6.87	39.4	31.84	2934
2013	1	1	0	40.2	2	1	3610		2	0			37	124	6.7	3.9	12.3	157	64	26.4	65	1	1		23.2	24	5.85	23.5	18.36	24.5	4.25	644	24	70.8
2014	1	1	0	40.2	1	1	3170		2	0			31	104	5.7	3.9	12	164	63	26.4	76	0	0		21.1	21.5	5.15	21.4	16.1	21.5	3.58	425	21	81	26.6	6.7	26.4	4.66	21.85	27.2	989	26.2	39.1	9.21	41.1	7.16	38.2	30.94	2891
2012	1	1	0	40	2	2	3380		2	0			33	55	6.1	3.6	12.4	162	52	25.5	59.7	1	1		21.3	22.4	5.44	21	15.53	21.6	3.59	432	21.4	64.3	27.6	6.95	26	4.52	20.76	26.1	944		38	9.02	38.3	6.86	36.5	29.84	2618
2013	1	1	0	38	1	2	3350		2	0			38	110	6.7	3.8	11.2	158	53	26.1	57.7	1	1	1	21.1	23.1	5.61	22.5	17.29	21	3.36	490	22.2	64.8	29.1		25.1		23.16	28.5	1118		38.1	9.05	36.6	6.57	38.4	31.21	2713
2014	1	1	0	38.3	1	2	3000		2	0			30	111	6.8	3.8	11.4	162	48	27.3	52	0	1		22.6	22.4	5.46	22.3	16.92	23.3	3.99	517	22	58	27.3	6.84	28.5	5.11	22.54	28	1045	27.2
2012	1	2	0	38.1	2	1	3110		2	0			28	100	6.1	3.8	11.5	153	53	26.2	62.35	0	1		23.2	22.1	5.29	24.1	18.69	24	4.11	589	23.3	68
2012	1	3	1	38.5	2	1	3130		2	0			40	100	5.5	3.3	10.7	161	53	29	54.9	0	1		25.5	24.6	6.13	24.3	18.94	25.5	4.46	726	24.5	58.4	29	7.26	30.5	5.51	23.32	28.6	1312		40	9.35	38.1	6.8	40.4	32.51	3031
2014	1	2	1	35.1	2	1	2390		2	0			42	96	5.9	3.7	9.3	160	50	25	53.5	1	1	1	21.2	21.2	5.05	22	16.48	21.5	3.55	427	21	58	24.3		24.1		21.04	25.5	933		35.4	8.63	36	6.44	35	28.54	2261
2014	1	1	0	40.2	2	2	2670		0	0			29	128	6.7	3.6	12.3	149	47	26.6	53	0	1		22.5	24.2	5.97	23.6	18.54	22.1	3.65	604	23	59.5	24.6		24.4		20.24	24.2	877		37.4	8.89	36.4	6.54	35.5	29.09	2432
2012	1	1	0	40.3	1	1	2950		2	0			35	107	6.3	3.6	12	160	52	25.3	57.3	0	1		21.3	22.3	5.41	22.2	16.81	22.1	3.65	479	22.1	62.7	25.3	6.3	27.5	4.9	20.04	25.3	858	25.4	36	8.69	39.6	7.05	38.3	31.14	2754
2012	1	3	2	40	1	1	4620		1	1			35	121	5.4	3.1	10.7	162	53	27.1	62.3	0	1		22.2	22	5.25	23.4	18.09	22.1	3.66	514	22.4	69.2	28.2	7.08	28.5	5.09	24.41	30	1290	28.3	38	8.95	37.6	6.76	42	33.51	3048
2013	1	1	0			2							35	79	6.2	3.8	11.7	162	55	27.5	61.55	0	0												31.3	7.82	27.2	4.79	23.38	28.6	1297	29.1	37.5	8.92	34.2	6.15	34.2	28.03	2210
2013	1	1	0	40.2	1	2	3320		2	0			34	87	6.4	3.5	11.4	165	49	27.1	58	1	1	1	22.5	22.5	5.51	24.5	19.29	22.5	3.8	603	23.4	62.7	27.6	6.96	27.4	4.86	21.79	27.2	1053	27	36.5	8.8	35.1	6.3	35	28.51	2266
2014	1	1	0	40.3	1	2	3370		2	0			31	76	6.3	4	11.5	163	52	26.4	61.5	0	1		21.4	23.5	5.8	22.3	17.07	22.1	3.68	514	22	69.5	28.5	7.2	28	4.94	22.16	27.4	1132	27.6	42	9.78	37.3	6.68	38.6	31.41	2978
2012	1	1	0	39.3	1	1	3110		2	0			27	89	5.7	3.5	11.4	164	52	27.5	58	0	0											66	28.4	7.14	27.6	4.92	22.31	27.6	1124	27.5	35.2	8.58	35.6	6.42	36.6	29.91	2347
2013	1	1	0	39	1	2	3110		2	0			28	98	6.9	3.8	11.2	163	55	27.2	61.8	0	1		22.1	22.2	5.37	22.6	17.53	22.1	3.65	502	22.3	65.2	27.4	6.89	28.4	5.07	22.25	27.5	1103	27.4	37.5	8.91	39.5	7.03	38	30.8	2758
2014	1	1	0	39.3	1	1	3250		2	0			33	124	6.8	4.1	10.7	165	53	24.4	51.9	0	0											59.4	24.5	6.09	24.6	4.29	19.44	24.6	728	24.1	39.5	9.29	36.4	6.53	36	29.33	2544
2012	1	2	0			2							35					157	47			1	1		21.5	22.5	5.48	21	15.52	21.2	3.41	422	21.3
2014	1	2	1	38.6	2	2	3260		2	0			39	119	6.7	3.8	11.4	159	55	27.2	62.3	0	0											64.5	29.4	7.4	27.4	4.86	23.02	28.4	1206	27.6	41.1	9.56	37.3	6.67	40.4	32.55	3053
2012	1	1	0	40.4	2	1	3100		2	0			31	115	6.1	3.7	11.2	162	48	26.1	58.8	0	1											65	26.2	6.54	25.4	4.44	19.02	25.2	828	25.2	37.4	8.9	37.3	6.67	37.3	30.25	2587
2014	1	1	0	40.2	1	2	3280		2	0			32	125	6.4	3.7	11.6	167	50	26.3	56.5	0	1		22.2	22	5.26	23.4	18.2	22.1	3.67	520	22.1	59.5	27.4		25.4		20.59	25.4	1040		39.3	9.25	39	6.94	38.1	30.86	2832
2013	1	2	1	35.5	1	2	2670		2	0			32	130	5.8	3.6	12.4	160	58	27.6	69	0	1		23.4	24.1	5.91	24.1	19.11	23.3	3.99	658	23.3	71.7
2014	1	2	1	38.5	1	2	2890		2	0			26	105	6.1	4	13.9	163	58	25.4	61.5	0	1		21.3	21	4.94	22.4	17.11	21.3	3.5	436	21.1	66	25.2	6.26	26.3	4.62	20.15	25.4	825	25.4	37	8.83	38.1	6.79	37.5	30.52	2634
2012	1	2	0	39.3	1	1	3110		2	0			32	105	6.3	3.5	12	158	55	26.3	64	0	1		21.3	21.3	5.09	20.3	15.01	21.2	3.42	372	20.6	70.2	27.1	6.76	27.1	4.77	22.14	27.4	1032		38.2	8.99	37	6.6	38.1	30.89	2668
2013	1	1	0			1							41	93	5.9	3.7	10.6	161	56	25.6	69.5	1	1	1	21.6	21.4	5.14	22.3	17.02	22.5	3.79	475	22.1	70.1	25.1		25.1		20.76	26.1	819		32.3	8.04	33.4	6.02	34.6	28.41	2015
2014	1	1	0	39	1	1	3100		2	0			29	77	6.2	3.6	10.6	168	54	26.6	61.7	0	1		22.4	22	5.26	22.5	17.4	23	3.85	505	21.6	67	27.1	6.77	27.4	4.83	21.54	27	1012	26.6	40.5	9.49	40	7.07	40.2	32.28	3125
2014	1	1	0	41.1	1	1	3430		2	0			28	110	5.1	3.4	10.8	161	51	25.2	58	0	1		21.1	21.3	5.11	20.6	15.41	21.1	3.39	384	20.3	65	26	6.46	25.3	4.39	19.91	25.2	811	25.3	38.3	9.12	36	6.45	36.3	29.59	2505
2013	1	1	0			1							35	100	5.7	3.7	11.4	159	47	25	55.5	0	1		21.4	21.2	5.07	21.3	15.98	21	3.36	397	20.4
2013	1	2	0	40.6	1	2	3350		2	0			34	85	5.8	3.5	11.9	163	54	27	63.5	1	1	1	21.2	22.2	5.33	22	16.44	22	3.62	456	21.2	68.5	27.5	6.94	26.6	4.72	23.86	29.3	1164	27.3	39.4	9.26	37.1	6.63	36	29.33	2560
2013	1	3	1	39.3	1	1	3410		2	0			32	125	6.6	3.9	11.8	161	59	25.6	69.15	0	1		21	22.1	5.32	21.3	15.93	21.1	3.38	418	21.3	70.3	26	6.46	26.6	4.72	21.09	26.4	918	26	38.2	8.97	37.5	6.72	38.6	31.38	2759
2013	1	1	0	40.3	1	2	3750		2	0			29	104	6.6	3.7	11.2	160	58.5	26.6	72.7	0	1		21.6	22.3	5.4	23.3	17.94	21.6	3.59	515	22	80.7	26.5		26.6		23.43	29	1092
2013	1	1	0	40.4	1	2	3790		2	0			32	89	6.6	4.1	11.2	163	64	27	74.9	1	1	1	22.6	24	5.86	23.2	17.92	24	4.1	610	23.4	74.35	30		31		21.65	27.1	1230		40.1	9.4	39.5	7.03	38.1	30.84	2895
2013	1	1	0	40.6	1	1	3380		2	0			29	105	6.4	3.3	11.5	163	52	25.1	57.1	0	1		21	21.5	5.18	21	15.5	20.2	3.19	379	20.3	63.9	25.4	6.33	26	4.53	19.73	25.1	800	24.5	39.6	9.34	38.4	6.88	38.1	30.92	2847
2013	1	2	1	38.6	2	1	3640		2	0			34	125	6.3	3.8	12.4	155	67.5	26.1	67.6	0	1		22.1	23	5.55	22.5	17.32	21.3	3.5	498	22.3	69.5	26.3	6.59	26.3	4.64	22	27.3	981	26.4	37.1	8.85	35.6	6.42	40.5	32.64	2794
2014	1	1	0	39.6	1	1	3190		2	0			37	128	6.4	3.6	12.1	165	52	26.4	64	1	1		21.6	21.4	5.13	22	16.58	21.3	3.48	431	21	69.9	26		27.3		23.65	29.3	1112		38	9	37.1	6.61	37.2	30.18	2588
2012	1	2	1	38.6	1	2	3260		2	0			34	107	6.2	3.7	12.2	167	56.5	27.4	64.65	0	1		23.4	24.4	6.1	23.4	18.09	24.2	4.15	650	24	67.1	29	7.28	29	5.14	23.13	28.5	1237	28.1	35.4	8.63	34.6	6.26	35.1	28.66	2230
2012	1	1	0	36.1	1	2	2810		2	0			32	131	6.2	3.8	11	160	53	26.2	57.3	1	1		22.5	25.2	6.25	24.5	19.29	22.1	3.66	670	24.1	58.5
2012	1	1	0	38.1	2	1	3000		2	0			42	111	5.8	3.7	10.4	163	57	26.5	66.9	1	1	1	22.4	23.6	5.83	23.5	18.26	22.4	3.75	587	23.3	72.8
2012	1	1	0	38.2	1	2	2820		2	0			26	104	5.9	3.8	10.5	158	61	26.3	73.12	0	1		22.4	23.4	5.77	22.2	16.77	20.6	3.33	486	22.2	79.5
2013	1	5	2	37.2	2	2	2770		2	0			44	89	5.9	3.4	11.7	159	56	27	62.95	0	1		21.6	22.1	5.3	22.6	17.43	22.4	3.75	501	22.3	64.3	26.1	6.49	28.1	4.98	23.49	29	1117	27.3	38.1	9.03	38.2	6.84	38.3	31.05	2766
2014	1	2	0	38.5	2	1	3330		2	0			34	139	6.1	4	12.4	168	58	24.6	63.5	0	1		20.1	19.4	4.49	19.4	14.01	20.1	3.15	283	19	74	23.5	5.79	24.4	4.22	19.54	24.6	691	24.1	34.4	8.45	36.2	6.51	37.6	30.57	2470
2012	1	1	0	40.5	1	1	2380		0	0			29	122	6.2	3.7	10.7	161	52	25.5	57.3	1	1		21	21.1	4.98	20.2	14.81	20.4	3.26	347	20.3	61.8	25.1	6.19	26.5	4.71	21.57	27	914	26	35.2	8.57	36.5	6.55	37.6	30.65	2519
2013	1	1	0	40.5	1	2	3300		2	0			32	87			12.6	165	58	26	64.8	0	0		22	21.1	4.99	22.5	17.26	21.1	3.37	434	21.4	75.3
2014	1	1	0	40.4	1	1	3880		2	0			33	121	6	3.6	11.1	163	52	25.4	62.75	0	1		21.4	20.1	4.67	21.6	16.43	22	3.62	402	20.5	73	24.5	6.08	26.6	4.72	20.68	26	846	25.1	36.2	8.73	36.2	6.49	38.5	31.34	2626
2014	1	2	1	39.3	1	1	3290		2	0			35	95	5.9	3.5	10.7	152	53	26	59.75	0	1		21.4	21.2	5.04	20.3	14.92	21.2	3.47	369	20.2	64.6
2013	1	1	0	38.6	2	2	3010		2	0			38	100	6.6	4.1	12.3	163	55	26.5	61.1	1	1		22.5	23.6	5.83	24.3	19.02	22.6	3.84	629	23.5	67.8
2012	1	1	0	40.4	2	1	3570		2	0			31	131	6.8	3.8	11.1	156	59.4	25.4	66	0	1		21.3	21.4	5.14	22.1	16.67	21.3	3.51	438	21.1	73.2
2013	1	1	0	39.1	1	2	3390		2	0			30	101	6.6	3.6	11.5	167	61	24.4	66.9	1	1	1	19.1	19.3	4.44	20.1	14.72	20	3.12	296	19.2	73.8	23.6	5.84	25.1	4.36	19.2	24.4	695	23.6	41.1	9.59	39.2	6.99	43.3	34.44	3431
2014	1	1	0	38	2	2	3640		1	0			29	131	5.5	3.5	11.1	158	64	25.4	73	0	1											83	26.3	6.6	25	4.33	22.05	27.3	939	25.6	38.1	9.06	37.5	6.73	40.3	32.42	2919
2013	1	2	1			1							32	121	6.6	3.8	11.5	168	50	27	57.3	0	1		22.5	23.1	5.62	21.4	16.13	22.5	3.79	486	22.2		27.3		28		21.49	26.4	1051		38.3	8.99	36.2	6.5	37	30.02	2535
2012	1	2	1	39	1	1	3290		2	0			38	137	5.9	3.5	11	162	49	25.6	66.5	0	1		21.6	22.6	5.54	22.5	17.26	22.2	3.71	514	22.3	72.4	28.3	7.16	27.4	4.87	21.06	26.3	1031		38.4	9.13	36.1	6.47	38.2	31.02	2682
2012	1	1	0	40.3	1	2	3270		2	0			29	110	6.5	3.8	11.7	161	58	27.1	67	0	1		23.1	23.5	5.79	24	18.58	23.1	3.91	613	23.4	72
2013	1	2	0			1							36	125	7.9	4	11.6	157	41	26.1	45.1	0	1		21.3	22.2	5.33	21.3	15.92	21.5	3.58	434	21.4		26.2	6.57	27.4	4.88	21.41	26.6	975	26.1
2012	1	6	1	38.3	2	2	3250		2	0			40	81	5.5	3.5	12	166	52	26.6	61.15	1	1		21.6	21.5	5.16	21.4	16.14	22.1	3.65	432	21	65.6	27.3	6.86	26.1	4.57	23.08	28.4	1076	27.1	36.3	8.76	37.6	6.76	41.1	32.95	2920
2014	1	2	1			1							33	116	6.4	3.5	10.7	164	47	29.3	57	0	1		23.5	24.3	5.98	23.2	17.84	23.4	4.02	613	23		29.6		29.2		22.89	28.3	1267		33.6	8.32	34.6	6.24	33.2	27.07	1987
2013	1	1	0	38.6	2	1	3260		2	0			29	136	6.1	3.6	10	166	57	26.4	66.3	0	1		21.4	22.3	5.38	22.5	17.25	22.2	3.7	497	22.3	70.3	27.2	6.81	25.6	4.51	21.78	27.2	980	26.3	39.4	9.27	37.1	6.63	43.5	34.57	3228
2012	1	2	0	38.3	2	2	3310		2	0			44	123	6	3.8	11.7	157	46	26.6	52	1	1		22.4	23.6	5.83	22.6	17.53	22.6	3.82	564	23.1	55	28.3	7.1	27.6	4.9	22.4	27.6	1126	27.5	36.6	8.82	35	6.26	38.2	31.03	2544
2012	1	1	0	39.4	1	1	2570		0	0			32	95	6.2	3.7	11.1	160	43	26.2	48	1	1		22.2	20.5	4.85	21.6	16.41	21.2	3.41	398	20.4	49.8
2014	1	1	0	36.5	2	2	2810		2	0			33	85	6.1	4	12.2	154	50	26.6	53.75	1	1	1	22.4	24.6	6.12	24.3	18.99	23.2	3.93	670	23.4	62									36.5	8.8	36.3	6.53	37.3	30.27	2522
2012	1	5	2	39.1	2	1	2990		2	0			38	89	5.9	3.1	9.8	160	48	27.3	55.7	0	0		22.6	22	5.26	21.6	16.33	22.2	3.7	452	21.6	59.9	27.3	6.85	26.5	4.71	22.45	28	1056		35.2	8.58	34.6	6.25	36.1	29.39	2295
2012	1	1	0	39.1	2	2	3510		2	0			31	93				163	65	27.3	70	0	1		23.5	24.2	5.95	23.5	18.29	24.1	4.12	639	23.6	77.5
2012	1	1	0	39.5	1	2	3060		2	0			31	100				158	52	26	60.5	0	1											69.5
2012	1	1	0	40.1	1	1	2920		2	0			36	128	6	3.6	9.6	159	52	26.6	54.9	0	1		22.6	20.6	4.89	23.4	18.24	22.2	3.69	493	22.2	59.8	23.3	5.68	27	4.74	21.4	26.6	847	25.3	33.2	8.22	37	6.6	36.6	29.85	2359
2012	1	3	1	37.2	1	2	3100		2	0			31	106	5.6	3.7	11.7	166.5	50	27.6	58.2	0	1		22.1	20.6	4.89	22.6	17.46	21.4	3.53	448	21.6	62	26.5	6.65	28.2	5	25.1	30.6	1260	28.2	32.5	8.1	38.4	6.87	40.3	32.43	2735
2013	1	1	0	39.6	1	1	3380		2	0			34	118	7	3.9	11.1	165.5	60	25.3	67.5	0	1		21.3	20	4.61	22.1	16.67	21.6	3.6	405	20.5	74.7	25.2	6.23	27.2	4.79	22.33	27.6	975	26.4	35.1	8.55	40.2	7.09	39.6	32.8	2957
2013	1	1	0	38	1	2	2810		2	0			29	117	6.8	3.9	12.1	155	49	26.5	52.9	1	1		23.2	24.4	6.03	23.3	17.99	22.6	3.84	607	23	57.6	28.2	7.08	26	4.54	23.64	29.1	1141	27.2	38.3	9.12	38.1	6.79	40	32.14	2916
2014	1	1	0	40.2	1	2	3860		2	0			31	99	6.6	3.7	11.8	163	60	26.6	64	0	1		22.4	23.2	5.63	23.3	18.05	22.3	3.73	556	22.3	69	26.3		27.2		24.03	29.4	1139		39.3	9.25	37.4	6.69		33.36	3061
2013	1	2	1	39.4	1	1	2770		2	0			37	93	5.8	3.7	12.6	161	48	26.6	56.5	0	1		22.1	22.1	5.32	22.6	17.49	21.5	3.56	488	22.2	64.7	26.6		26.3		21.26	27.2	979		34.1	8.38	35	6.28	35.1	28.57	2167
2013	1	1	0	38.4	1	2	3400		2	0			31	132	6.6	4.2		162	55	26.6	64	0	0		22.5	23.3	5.69	24.2	18.82	24.1	4.12	635	23.6	69.8
2013	1	1	0			1							36	104	6.1	3.4	9.8	153	50	25.5	58.85	0	1		21.4	22.1	5.3	22	16.5	21.5	3.58	452	21.6		25.6	6.42	26.1	4.57	21.3	26.5	905	26
2014	1	2	1	38	1	2	2440		0	0			34	126				165	43	26.4	48.4	0	0		21.5	22.2	5.34	22.1	16.7	21.5	3.57	462	21.3	54									37	8.84	35.5	6.4	35.6	29.17	2375
2013	1	2	1	39.2	1	1	2570		2	0			38	108	6.2	3.5	10.1	160	53	25.3	62	0	1		21.3	20.2	4.7	21	15.9	21.5	3.5	382	21	68.5
2013	1	3	2	40.3	1	2	3750		2	0			40	106	6.6	3.6	11	164	64	25.3	69	0	0		21.3	22.1	5.29	22.5	17.32	22.3	3.73	494	21.5	76.9	26.5		26.2		22.16	27.4	991		39.5	9.28	38.4	6.88	40.6	32.69	3089
2012	1	2	1	38.5	2	1	3570		2	0			34	89	6.3	3.8	9.8	155	43.05	26.2	53.7	0	1		22.2	21.6	5.21	23.5	18.27	22.6	3.82	534	22.2	59									39	9.2	36.5	6.6	39.6	32	2836
2014	1	1	0	40.5	2	2	3160		2	0			35	114	6.7	3.8	10.9	162	59.5	26	63.3	0	1		20.4	21	4.96	20.4	15.16	20.1	3.17	349	20	70.1	26.5		25.5				995		37	8.83	37.4	6.7	37.6	30.63	2622
2012	1	2	1	40.1	1	1	3110		2	0			34	126	6.4	3.8	12.6	163	52	27.2	57.35	0	0		22.3	24.2	5.93	22.3	16.95	21.6	3.59	533	22.5	63.8
2013	1	2	1	40.1	1	2	3530		2	0			34	90	6.8	3.9	10.6	162	48	27.1	54.9	0	1		22.5	22.3	5.4	23.2	17.92	23	3.86	540	22.2	59	28		27.5		25.77	31.4	1340		39	9.2	38.5	6.9	39.3	31.75	2921
2014	1	1	0	40.4	2	2	3670		2	0			35	136	5.6	3.7	10.5	153	42	25.3	49.35	0	1		21.3	21.6	5.2	22	16.51	21.3	3.48	435	21.1	59	24.1		22.6		20.67	24.5	835		36.3	8.76	37	6.59	37.6	30.58	2569
2012	1	1	0	40	1	1	2800		0	0			29	117	6.4	4.3	12.8	165	49	25.2	56	0	1		23.2	24.1	5.89	23.3	18.07	23.2	3.97	608	23.4	67	26.6	6.69	25.3	4.39	19.89	25.2	841		40.1	9.43	39.2	6.98	39.6	32.07	3051
2014	1	1	0	38.1	2	2	3660		1	0			37	116	6.2	3.6	10.8	174	58	25.5	63.8	0	0		22.2	23.4	5.76	25.1	19.8	25.3	4.4	722	24.3	66.2	26.3	6.58	27.5	4.89	23.17	28.5	1092	27.5	39.2	9.24	42.5	7.27	41	32.8	3192
2012	1	2	1	38	1	2	3000		2	0			33	125	6	3.7	11.4	158	48	26.3	56.4	1	1		23.3	23.6	5.83	22.6	17.43	23.3	4	577	23.2	58.8
2012	1	2	1	39.6	2	2	3600		2	0			38	63	5.7	3.3	10.4	157	49	26.5	59	0	1		21.2	21.5	5.16	22	16.57	21.3	3.47	433	21	65	27.4	6.9	26.5	4.7	22.36	27.6	1056	27	35.6	8.67	35.6	6.43	38.1	30.91	2543
2012	1	1	0	41.2	1	1	3320		2	0			28	96	6.2	3.5	12.2	155	52	27.4	57.5	0	1		22.4	21.6	5.22	21.3	15.97	22.2	3.71	436	21.1	62.3
2013	1	1	0	40.3	1	2	3760		2	0			28	117	6.6	3.9	11.4	162	60	26.4	73	0	1		22.4	22.4	5.46	23.4	18.17	23.3	4.01	571	22.4	83	26.2	6.56	27.6	4.92	22.28	27.5	1034	27	37.4	8.9	40.3	7.11	41.1	32.91	3063
2014	1	1	0	35.6	1	2	2570		2	0			32	105	6.9	3.6	11.8	160	50	26.1	54.5	0	1		22.5	24.6	6.14	23.6	18.54	22.6	3.84	644	23.2		28.3	7.11	26.1	4.57	21.86	27.2	1040	26.4	38	9.02	34.4	6.19	37	30.01	2459
2014	1	1	0		1	1							33	100	6.2	3.6	11.5	164	52	26.1	59.5	0	1		21.5	21.6	5.22	21.6	16.38	21.3	3.51	435	21.1
2014	1	1	0	38.4	2	1	3070		2	0			34	127	6.3	3.8	10.7	169.1	55	26.6	64	1	1	1	22.6	22.5	5.5	22.4	17.23	24	4.11	544	22.2	67	25		25.5		23.35	27.2	1102		33	8.16	37.4	6.71	35	28.52	2217
2012	1	2	1	39.4	1	2	2810		0	0			37	139	5.8	3.5	11.6	158	49.3	26.4	56.9	0	1		22.1	22.5	5.51	22.5	17.29	21.3	3.46	489	22.2	63.1
2013	1	2	1	40.6	1	2	3840		2	0			31	117	6.6	3.8	11.8	162	65	26.1	71	0	1		21.6	21.5	5.15	21.5	16.31	21.3	3.48	424	21	76.5	26.1	6.52	26.1	4.56	20.93	26.1	896	25.4	38.5	9.16	37.3	6.67	40	32.19	2896
2012	1	1	0	39.6	2	2	3210		2	0			30	82	5.7	3.5	10.7	164	54	27	64	0	1		23	22.5	5.51	23.6	18.46	23.3	3.98	586	23.2	72.75	24.4	6.04	27.5	4.9	23.18	28.5	1026	26.6	33.2	8.23	38.5	6.89	35.1	28.67	2328
2013	1	2	0	33.3	2	1	1670	1	0	0			36	136				161	49	26.5	56.7	1	1	1	21.6	23.2	5.65	23.2	17.91	22.2	3.7	549	23	59.7	28.3	7.12	26.6	4.72	22.26	27.5	1088	27.1	36.2	8.75	36.3	6.51	37.1	30.1	2486
2013	1	2	1	39.6	1	1	3330		2	0			32	103	6.4	3.7	8.5	163	55	25.3	60.5	0	1		21.6	22.1	5.3	22.6	17.46	21.3	3.45	475	22.1	65.9	26.1	6.49	26	4.54	20.78	26.1	880	25.6	40.4	9.47	38.4	6.88	40.2	32.33	3066
2012	1	2	1	39.6	1	1	3660		2	0			33	88	5.9	3.8	10.4	169	57	25	65	0	0		22.6	23.3	5.69	23.3	18.07	23.3	3.95	584	23.1	71
2014	1	2	1	38.5	2	2	3560		2	0			35	81	6.2	3.6	10.8	152	51	26	59	0	1		20.4	21.2	5.04	22.1	16.65	21.1	3.41	421	20.6	68	27.1	6.78	27.5	4.91	22.76	28.2	1097	27.3	38.5	9.16	37.1	6.62		33.08	2994
2012	1	2	1	38.2	2	2	2780		2	0			33	116	6.2	3.5	9.7	162	48	25	57.9	0	0											63.1	24.2	5.96	23.3	4.01	21.8	23.6	631	23.6	35.2	8.57	34.5	6.22	35.5	29.06	2249
2014	1	1	0	37.5	1	1	3320		2	0			37	110	6.8	4	11.7	163	69	26	76	1	1	1	21.2	21.4	5.12	22	16.55	21.3	3.48	430	21	82	27.4		27.1		21.54	27	1017		38.2	8.98	35.5	6.39	38.4	31.17	2637
2013	1	1	0	39.2	1	1	3450		2	0			36	105	6.5	3.9	10.7	161	51	25.5	57.45	1	1		21.5	22.1	5.32	21.5	16.25	21.5	3.57	444	21.5	66.25	25.2	6.24	25.6	4.5	22.82	28.3	963	26.2	38.4	9.11	40.5	7.13	42.2	33.72	3240
2014	1	1	0	38.3	1	2	3140		2	0			34	99	5.6	3.5	10.6	161	42	26.6	49.65	0	1		22.6	23.3	5.71	24.1	18.78	23.2	3.97	619	23.1	57	26.4		26.2		22.78	26.5	1170		38.2	9.07	36.2	6.51	38.2	30.97	2671
2012	1	3	1	39.1	2	1	3180		2	0			33	125	6	3.5	11.4	158	45	27.1	51	0	0											57.2	27.6	6.96	29.3	5.22	22.68	28.1	1091		37.5	8.9	39	6.9	39.3	31.8	2862
2014	1	1	0	39.2	1	1	2920		2	0			33	91	5.9	3.5	10.9	160	48	25.4	53.65	0	1		21.5	22.1	5.28	22.3	17.03	21.6	3.59	470	21.3	56.3
2012	1	2	0	39.4	2	2	3730		2	0			36	87				162	47	26.6	60	0	1		22.6	23.3	5.72	24.3	19.01	24.1	4.12	647	24	69.5
2012	1	2	0	40	2	1	3440		2	0			25	94	6.5	3.8	12.6	160	54	26.3	70.35	0	0		21.3	22	5.24	21.3	15.94	20.6	3.32	407	20.5	79.45	28	6.99	27	4.76	20.33	25.5	956		37.5	8.97	37.4	6.69	38.2	30.99	2700
2014	1	1	0	39.6	1	1	3160		2	0			34	111	6.4	4.1	11.7	168	60	25	67	1	1		21.5	21.3	5.11	20.1	14.66	20.1	3.17	347	20	71	25.4		25.5		20.36	25.5	831		38.4	9.14	38	6.78	41.5	33.34	3078
2014	1	1	0	38	2	2	2420		0	0			37	118	6.6	3.6	10.2	160	52	26.4	59	1	1	1	23.3	24.4	6.05	24.3	19.08	23	3.88	661	23.3	65	26.5	6.67	27.6	4.92	22.21	27.5	972	26.5	34.5	8.48	35.4	6.37	36.6	29.87	2358
2012	1	1	0	39.6	1	2	3600		2	0			39	126	5.9	3.5	11.1	169	62	26.6	66.5	0	1		21.6	21.2	5.04	21.3	15.95	22.2	3.7	419	21.3	71.5
2013	1	1	0	40.5	2	2	3650		2	0			34	107	7.6	3.8	11.7	157	43	27.3	50.1	0	1		22	23.3	5.72	23.3	18	22.1	3.67	557	23	55.2
2014	1	1	0	37	1	2	2540		2	0			33	124	6.6	4.2	10.1	161	48	26.3	56	0	1		22.2	22.6	5.54	22.5	17.38	22.5	3.79	525	22.1	60	26		25		21.17	26.4	965		38.1	8.97	36.4	6.54	36.4	29.67	2499
2013	1	3	2	39.2	1	1	3270		2	0			29	78	5.8	3.5	12	164	64.5	26	72.1	0	1		20.1	20.2	4.68	20	14.44	20.4	3.27	314	19.4	76	26.2	6.53	26.6	4.72	21.66	27.1	963	26.3	37.4	8.9	37.1	6.63	38	30.72	2632
2014	1	1	0			2							39	97	6.1	3.8	10.6	168	66	25	68	0	1		20.3	22.2	5.37	22.1	16.6	20.6	3.32	442	21.1		27.1	6.77	25.6	4.51	21.43	26.6	953	26.3
2014	1	1	0	40	1	1	3510		2	0			29	126	6.4	3.9	10	161	51	26.2	61.4	0	1		21.5	21	4.94	21.2	15.78	23	3.86	417	20.6	66
2013	1	1	0			1							33	128	6.5	3.8	11.2	171	63	26.1	75	0	1		21.6	21	4.95	23	17.68	23.3	3.98	503	21.6		26.1	6.49	27	4.76	22.74	28.2	1032	27
2014	1	1	0			2							31	86	5.5	3.4	9.8	154	40	26.1	47.7	0	1		21.6	22.4	5.47	21.6	16.4	21.6	3.6	466	21.3	51.5
2014	1	1	0	39.6	1	2	3080		2	0			32	122	5.8	3.4	11.2	162	46	26	52.1	0	1		21.4	22.6	5.53	22.2	16.84	21.1	3.39	469	21.3	54.9							928
2014	1	3	1	39.5	1	1	3250		2	0			35	108	5.5	3.4	11.4	166	52.1	25.1	58.8	0	1		22.6	21.2	5.05	22	16.51	22.3	3.73	443	21.1	65.5	23.3	5.71	24.5	4.28	18.75	24.1	651	23.6	35.3	8.6	37.2	6.65	39.5	31.95	2717
2014	1	1	0	39	1	1	3110		2	0			29	68	7.1	3.9	11.2	169	54	26	64.8	1	1	1	22	23.3	5.71	22.5	17.29	22.1	3.67	528	22.1	70	27.4		26.4		21.01	25.3	1117		38.2	8.98	38.3	6.86	37.3	30.31	2666
2012	1	1	0	39.2	1	2	3550		2	0			31	89	6	3.5	11	164	59	26.4	62.8	1	1		22.4	22.5	5.51	23	17.57	24.3	4.21	569	22.4	69
2012	1	2	1	39.3	1	1	4060		1	1			37	101	6.3	3.8	9.4	165	53	25.5	61	0	0		21.5	22.2	5.37	23.2	17.85	22.2	3.71	520	22.4	68
2012	1	1	0	37.4	1	1	1900		0	0			37	131	6	3.5	10.5	150	49	26.6	53.4	0	1		22.6	24.3	6	22.4	17.24	21.6	3.59	551	23	57.6
2012	1	3	0	39.2	2	1	3010		2	0			30	104	5.7	3.5	11.7	160	44	26.3	53.7	0	1		22.3	23.3	5.7	22.1	16.59	22.6	3.84	515	22	60.2	27	6.74	27	4.76	21.98	27.3	1018	26.5	38	9	37.5	6.7	38.1	30.8	2685
2012	1	1	0	39.4	1	2	3100		2	0			27	121	5.9	3.4	12.3	162	52	26.1	58	0	0		22.1	23	5.55	23.4	18.14	22.1	3.65	543	22.6	66	26.6	6.71	26.3	4.63	22.04	27.3	998	26.4	38.5	9.17	38.1	6.79	36	29.31	2575
2014	1	1	0	40.4	1	1	3170		2	0			41	96	6.5	3.7	10.3	158	48	26.5	57.2	0	1		23	24.6	6.12	25	19.6	23.3	4	706	23.6	60.8	27		25.2		22.32	26.2	1123		37.6	8.93	37.5	6.72	37.1	30.08	2586
2012	1	1	0	40	1	1	3350		2	0			32	135	5.8	3.5	11.3	160	50.6	26.1	56.2	0	1		21.5	23.2	5.66	22.2	16.78	21.4	3.54	493	21.5	64.4
2013	1	3	0	38	2	2	3800		1	0			36	87	6.5	3.5	11.2	162	54	26	63.5	1	1	1	22	22.1	5.3	24.3	18.99	22.3	3.73	563	22.4	66	28.5	7.19	26.1	4.55	21.18	26.4	1010	26.3
2014	1	1	0	40.1	2	2	3860		2	0			33	120	6	3.7	13.2	163	72	26.2	81.5	0	1		22.1	22.1	5.28	24.5	19.26	22.2	3.7	569	22.4	83.5	27.2	6.82	27.4	4.87	22.45	28	1076	27.4
2013	1	2	0	40.4	2	1	3400		2	0			39	138	6.8	3.8		162	48.8	26.5	53.8	0	1		22.5	22.6	5.52	22.5	17.38	22.2	3.69	514	22.4	56	27.2	6.82	27.6	4.92	22.6	28	1090	27.3	34.2	8.4	35.4	6.37	37.6	30.58	2422
2013	1	1	0	39.4	2	2	3350		2	0			31	120	7.1	3.7	10.5	164	60	26	64	0	1		22.4	23.2	5.65	23.3	18.05	23.6	4.08	592	22.6	70.7	26.2	6.55	26.4	4.67	21.39	26.6	942	25.6	38.1	9.03	38.3	6.85	39	31.52	2830
2012	1	3	1	39.6	1	2	3070		2	0			32	90	6.2	3.7	11.7	163	63	26.3	70	0	1		22.3	22.4	5.45	23.2	17.89	21.3	3.48	507	22.3	76.5
2014	1	1	0			1							31	105	6.2	3.8	11.5	168	56	28.1	61.65	0	1		22.6	23.2	5.63	24.2	18.89	22.6	3.82	600	22.6								1368
2012	1	1	0	35.4	2	1	2840		2	0			39	110	6.3	3.8	10.4	166	60.5	26.2	70	1	1		21.3	21.1	4.98	22.3	16.94	22.2	3.71	452	21.2	74.4	26.4	6.64	28.1	4.98	22.3	27.5	1056	27	36.1	8.72	37	6.61	39.6	31.95	2736
2014	1	1	0	40.4	1	2	3470		2	0			33	100	7	3.8	13	165	56	26.4	66	0	1		22	22.2	5.37	22.5	17.26	20.5	3.31	462	21.3	70.5	27.5	6.92	27	4.76	22.36	27.6	969	26.5	40	9.39	36.3	6.53	39.6	31.98	2860
2013	1	1	0	36.2	1	1	2470		2	0			39	115	6.5	3.6	11.7	163	65	26.5	77.8	0	0		22.5	22.3	5.39	23.4	18.23	23.2	3.94	560	23.1	82	27.4	6.88	27.3	4.84	22.15	27.4	1061	27	34.4	8.46	36	6.44	36.4	29.71	2353
2012	1	2	1	37.5	2	2	2930		2	0			39	123				167	58	26.5	64.8	1	1	1	23.6	25.2	6.27	24.5	19.37	23.6	4.08	723	24.5	69.2	27.5	6.92	26.4	4.68	23.23	28.5	1112	27.3	38.4	9.11	35.5	6.41	37.5	30.56	2605
2013	1	3	2	40	1	2	3180		2	0			36	96	6.1	3.5	10.5	168	60	26.6	68.3	0	1		21.6	22.5	5.49	22.1	16.74	21.2	3.42	465	22	75	27.4		26.4		22.89	27.4	1032		39	9.2	37.4	6.7	40.5	32.61	2969
2012	1	1	0	39.3	1	1	3270		2	0			28					163	55	26.3	65.5	0	0		22.4	22.4	5.47	22.6	17.54	22.1	3.68	515	22.4	69
2012	1	1	0	39.4	2	1	4270		1	1			34					170	55	25.3	74	0	0		23.6	25.4	6.3	25.4	20.2	25	4.32	801	25.3	86	27.1	6.76	26.4	4.66	20.76	26.1	933	25.6	34.4	8.5	35.2	6.3	37.1	30.1	2369
2014	1	1	0	40	1	2	3020		2	0			35	104	6.1	3.5	10.1	165	49	26.2	58.6	0	1		22.6	23.1	5.62	23.2	17.93	23.3	4	576	22.5	66.5	28.2		27.2		21.72	27.1	1053		38.5	9.16	36.3	6.52	37.2	30.19	2606
2013	1	1	0	40.1	2	2	3250		2	0			31	94	6.8	3.7	10	157	43	25.6	54	0	1		21.4	22.4	5.47	21.3	16.06	21.1	3.39	437	21.1	61.5	27.6		23.2		20.9	25.2	908		39.3	9.25	34.4	6.21	36.4	29.67	2487
2012	1	4	1	40	1	1	3670		2	0			33	138	5.8	3.8	11.6	163	54	28.3	60.75	0	1		23.5	23.3	5.71	24.1	18.73	24.2	4.18	639	23.6	63.5	28.6	7.24	28.4	5.07	24.51	30.1	1320	29.2	33.5	8.29	35.2	6.33	35.3	28.9	2197
2013	1	1	0	40.2	1	1	3200		2	0			32	94	6.2	3.7	12.1	169	54	26.4	62.9	1	1	1	21.5	22.4	5.43	22.4	17.11	23	3.87	511	22.4	71.5	28.4	7.17	27.4	4.86	20.6	26	1013	26.5	38	8.94	37.5	6.72	36.1	29.41	2510
2012	1	1	0	39.3	1	2	2620		0	0			33	114	6.8	4	10.7	158	45	26.3	53.8	0	1		22.3	22.4	5.47	22	16.5	22.2	3.69	477	22.1	57.5
2012	1	1	0	40.6	2	1	3260		2	0			29	100	6.1	3.8	12.7	167	57	27	62.3	0	1		21.2	21	4.94	21.2	15.79	21	3.36	380	21	69.4	29.2	7.34	26.6	4.73	20.73	26.1	1033		36.2	8.74	35.3	6.36	36.4	29.65	2392
2014	1	1	0	39.4	2	1	3230		2	0			34	79	5.6	3.9	11.5	162	55.6	27.1	62.5	0	1		21.3	21.5	5.18	22.1	16.64	21.5	3.58	446	21.2	67	27.3		27.4		22.59	28.1	1089		37.4	8.89	37.5	6.73	39.6	32.06	2826
2014	1	2	0			2							29	138	5.9	3.7	12.1	162	54	25.1	57.4	0	0												24	5.88	25	4.32	18.27	23.5	650	23.3
2014	1	3	2	39	2	1	3270		2	0			40	139	6.5	3.8	12.4	162	58	28	61.7	0	1		24.3	23.4	5.74	24.6	19.51	25	4.32	696	23.6	65									36.3	8.75	37	6.6	36	29.3	2418
2014	1	1	0	40.2	1	2	3240		2	0			30	105	6	3.7	11.2	167	53	25.5	57.95	0	1		22.4	23.3	5.71	22.5	17.31	21.6	3.61	524	22.1	62.8	26.4		25.2		20.65	26	871		38.3	9.12	37.5	6.73	38.5	31.34	2795
2012	1	1	0	38.1	2	2	2430		0	0			29	81	6.4	3.8	11.9	166	58	24.1	68.3	0	0											76.2	24.1	5.9	22.4	3.8	18.9	24.2	625	23.4	37	8.84	34.4	6.19	34.2	28.02	2197
2013	1	1	0	39.5	1	2	3050		2	0			36					165	48			0	0		22	21.1	4.98	21.2	15.78	22.2	3.69	408	21.2	62
2013	1	2	1	40.6	1	1	3410		2	0			32	134	6.9	3.5	11.9	164	58	25.4	60.3	0	0		21.3	21.1	4.99	23.1	17.78	20.5	3.31	447	21.6	69	25.1	6.19	25	4.32	21.18	26.4	835	25.3	39.4	9.27	36.4	6.54	40.1	32.24	2892
2013	1	1	0	40.62	2	2	3730		2	0			28	119	6.4	4	11.6	168	55	26.3	63	0	1		21.1	21.1	5	22.1	16.72	21.4	3.54	431	21.4	69	26.2	6.53	27.1	4.78	23.63	29.1	1099	27.2	38.2	9.07	38.4	6.87	39.5	31.88	2891
2013	1	4	2	39.5	1	1	3680		2	0			31	131	6.1	4	12.1	165	60	26.2	74	0	1		22.2	22.2	5.33	22.5	17.36	22.4	3.77	503	22.3	80	26.3		26.6		22.04	28.1	1033		37.3	8.88	37.1	6.63	42.4	33.89	3034
2013	1	1	0	39.4	1	2	2680		0	0			31	104	6.1	3.7	11	161	52	26.4	56.2	0	1		21.4	20.4	4.78	21.6	16.41	21.2	3.44	395	21.1	59.2	24.6	6.12	27.1	4.78	21.64	27.1	917	26	32	7.96	36.1	6.47	33.4	27.38	2087
2013	1	1	0	35.3	2	1	2790		2	0			30	103				163	48	25.6	54	0	1		22.6	24.2	5.94	22.6	17.49	23.5	4.06	597	23.3	57									36.6	8.81	36.6	6.58	35.2	28.71	2358
2012	1	1	0	38.4	1	1	3000		2	0			37	86	6.4	3.7	10.3	154	46.6	26.2	53.6	1	1		21.2	22.3	5.38	21.5	16.27	22.2	3.69	460	21.3	57.3
2014	1	1	0			2							37	118	6.1	3.6	11	174.8	62	26.3	71	0	1		20.6	21.1	4.99	22.5	17.25	22	3.62	456	21.2	76.3	27	6.75	27.2	4.81	21.91	27.2	1022	27	40.5	9.49	39.2	6.99	37	29.96	2796
2014	1	1	0	38.5	2	2	3170		2	0			37	115	6.2	3.8	11.6	165	54	25.5	64.25	1	1	1	21.5	24.5	6.09	23.2	17.92	22.2	3.7	590	22.6	73	27.5	6.94	26.6	4.72	21.38	26.6	1006	26.6	37.3	8.89	38.2	6.81	39.3	31.73	2809
2013	1	3	2	40.2	1	2	3530		2	0			33	124	5.9	3.7	11.2			25.1	56.5	0	1		21.2	20.2	4.71	21	15.53	21.3	3.48	364	20.5	63.5	24.5		25.5		20.09	25.4	779		33.4	8.28	36.2	6.5	36	29.27	2279
2013	1	1	0	39.5	1	1	2970		2	0			30	88	6.4	3.7	10.4	157	52	26.2	65.7	0	1		20.6	20.3	4.76	21	15.52	20.2	3.18	345	20.3	71.4	26.5	6.67	27.1	4.78	21.21	26.5	963	26.2	37.4	8.93	37	6.6	38.6	31.43	2717
2013	1	1	0	41.1	1	2	3430		2	0			34	138	6	3.7	12.1	163	52	26.5	61	0	1		22	23.3	5.68	23.1	17.72	22	3.63	538	22.6	65
2014	1	1	0	36.3	2	2	3020		2	0			28	108	5.6	3.3	12.9	163	55	25.6	67	0	1		21.5	21.5	5.18	22	16.54	21.2	3.44	431	21	73	25.4	6.35	25.6	4.52	21.95	27.3	927	26.1	35.4	8.62	34.1	6.12	37.4	30.36	2379
2012	1	1	0	39.2	1	2	3130		2	0			30	124	6.1	3.6	10.7	157	52	25.5	57.5	1	1		21.3	23	5.55	22.6	17.53	21.6	3.6	515	22.4	60.5
2014	1	1	0	38.4	2	1	2720		2	0			43	98	6.2	3.7	11.9	169	57	25.5	62	0	1		21.5	21.5	5.16	21.6	16.4	21.3	3.51	430	21	66									39	9.2	37.3	6.67	39.5	31.92	2873
2014	1	1	0	40.2	1	1	3280		2	0			34	98	6.3	3.8	11.5	170	61	25.1	68.6	0	1		21.1	21	4.94	21.3	16.05	21.3	3.48	398	20.4	73	25.5	6.41	25.4	4.45	20.57	26	847	25.4	36.6	8.82	36.6	6.58	36.4	29.72	2478
2013	1	1	0	38.6	2	1	3020		2	0			33	131	6.9	3.7	9.7	166	54	27.3	63.6	1	1		23.4	23.3	5.69	23.5	18.39	25.3	4.39	643	23.6	69.6	26.5	6.67	29.1	5.18	22.71	28.2	1119	27.4	36.4	8.79	37	6.6	37.6	30.59	2580
2013	1	2	0	40.1	1	2	2740		0	0			33	129	6.2	4	12.7	165	50	26.3	57.5	0	1		22.3	23.5	5.81	23.3	18.01	22.2	3.69	569	23.1	66.8	27	6.72	26.5	4.7	20.58	26	922	26.1	38.3	9.13	37.4	6.69	35.2	28.72	2470
2013	1	1	0	35.5	2	2	2220		2	0			38	118	6	3.5	10.9	152	41	26.2	46.55	0	1		22.1	23.1	5.59	22.2	16.8	21	3.34	470	22	50	28.2	7.07	25.1	4.34	21.75	27.2	994	26.4
2013	1	2	1	38.2	2	1	3080		2	0			39	96	6.1	3.8	10.7	150	47.9	26.1	49.3	1	1	1	22.1	23	5.58	23.4	18.22	22.6	3.84	568	23.1	52.1	26.6		26.6		21.72	27.1	1071		36.6	8.81	37.3	6.67	39.4	31.8	2757
2012	1	1	0	37.6	2	1	2820		2	0			30	114	6.1	3.5	11.7	170	57	25.4	68	0	1		21.4	20.4	4.81	21.6	16.33	21.3	3.47	397	21.1	74	25.4	6.36	27.4	4.86	20.37	25.5	880	26	34.4	8.46	37.6	6.76	37.6	30.63	2551
2012	1	4	1	37.4	2	2	3080		2	0			39	133	6.1	3.8	10.9	157	48	27.4	54	1	1		24	25.1	6.21	24.5	19.4	23.2	3.96	703	24.3	57.5	28.3	7.1	27	4.76	21.75	27.2	1058	27	42	9.81	37	6.6	37.6	30.62	2866
2012	1	2	1	39.1	2	2	2690		0	0			36	86	6.5	4	12.5	169	64	27.1	67.4	0	1		22.5	21.3	5.1	22.3	17.07	22.4	3.76	471	22.1	74.8	26.3	6.58	26.2	4.61	21.13	26.4	922	26	36.2	8.74	37.2	6.64	35.6	29.2	2412
2012	1	3	0	39	1	1	2760		2	0			34	114	5.9	3.6	10.8	158	62	27.1	67	0	1		23	23.4	5.73	23.6	18.46	22.4	3.78	588	23.3	73.5	28.1	7.04	26.6	4.73	24.58	30.2	1231		37.4	8.9	34.4	6.21	39.6	32.04	2668
2014	1	1	0	38.6	1	2	3030		2	0			33	134	5.7	3.7	12.5	167	54	29.2	56	0	1		23.5	24.4	6.06	23.4	18.16	23.4	4.03	637	23.2	58	29		28		22.68	26.4	1343		37.5	8.91	36.6	6.58	37.3	30.31	2570
2013	1	2	1	38	1	2	3080		2	0			36	78	6.5	4	10.4	164	54	26.3	57	0	1		21.2	20.2	4.72	22.1	16.61	21	3.38	392	20.4	62.5	27.1	6.75	27.6	4.93	21.52	27	1014	26.3	35	8.52	32.6	5.87	33.6	27.67	2011
2013	1	1	0	39.6	1	1	3130		2	0			30	104	6.1	3.8	11.6	168	63	26	73	0	1		21.6	22.1	5.28	22.3	16.92	22.2	3.71	475	22.1	81	27.4		26.3		21.03	26.3	968		37.1	8.84	36.2	6.5	36.2	29.49	2436
2014	1	2	1	38.2	2	1	3060		2	0			40	106	5.4	3.5	10.3	155	52	27	65	0	0		23	24.1	5.89	24.3	18.99	23.6	4.08	660	23.3	72.5
2013	1	1	0	37.1	2	2	2510		2	0			32	126	6.6	3.9	11.9	168	65	26.5	67.7	1	1	1	23.1	23.1	5.62	22.6	17.44	23	3.87	543	22.2	70.4
2012	1	1	0	36.1	1	2	2870		2	0			33	135	6	3.9	12.1	167	53	25.1	60.3	0	1		23.1	24.2	5.97	24.2	18.86	22.6	3.84	637	23.6	64
2014	1	2	1	38.5	1	2	3670		2	0			37	133	6.1	3.5	11.4	166	61.5	28	68.5	0	1		24	24.6	6.14	26.1	20.72	25.1	4.34	807	25.2	72	28.5		28.1		24.63	28.3	1522		40.5	9.49	41.4	7.19	42.1	33.64	3357
2012	1	2	1			2							32					163	63			0	1		21.3	22	5.26	21.3	16.01	21.3	3.48	423	21.3
2012	1	5	1	38.1	2	1	3450		2	0			36	136	6.1	3.7	10.9	163	72	28.4	85.9	0	0		23.1	23.3	5.71	23.1	17.71	23.6	4.08	583	22.5	90.8
2014	1	2	1	40.3	1	1	3450		2	0			31	91	5.9	3.7	11.4	163	65	25.2	71	0	1		21.2	20.4	4.8	22.5	17.29	21.2	3.47	430	21	77.5	24.5	6.11	25	4.32	20.46	25.6	787	25.1	36.5	8.81	37	6.6	37.4	30.35	2555
2012	1	2	1	40.5	1	1	3750		2	0			30	102	6.5	3.8	11.4	163	63	27.1	69	0	1		21.5	22.2	5.33	22.5	17.3	23	3.87	509	22.4	73	26.6	6.69	28	4.96	21.61	27.1	1015	26.5	35.3	8.61	38.3	6.84	38.5	31.3	2695
2013	1	3	2	40.5	1	1	3700		2	0			34	114	6	3.5	11.3	164	53	26.3	63.5	0	1		22	21.4	5.12	22.3	17.02	22.1	3.65	461	22	73	27	6.73	27.2	4.8	22.16	27.4	1033	26.6	38.2	9.09	38.5	6.89	39.2	31.66	2876
2013	1	2	1	39.2	1	2	3560		2	0			32	120	5.7	3.7	12.3	163	55	25.2	61.4	0	1		22.2	23.4	5.76	22.3	17.03	22.6	3.83	538	22.2	68.8	27.4		25.5		20.76	26.1	925		40.3	9.45	37.6	6.76	38.4	31.16	2874
2014	1	1	0			2							26	132	6.1	3.5	11.3	162	52	27.5	61	0	1		22.5	21.1	5.01	24.2	18.85	23	3.86	547	22.3		28.2		28.4		23.15	28.5	1187
2012	1	1	0	39.4	1	2	3540		2	0			28	116	6.3	3.9	12.3	158	52.5	27.3	60.45	0	0											66	30.1	7.54	27.6	4.93	23.57	29.1	1280	28.3	38.2	8.99	38	6.78	42.6	34.02	3132
2012	1	1	0	40	1	1	2780		0	0			37	93				167	46	26.2	53.9	1	1		21.2	21	4.95	22.4	17.12	21.1	3.37	426	21.4	59	25.5	6.41	26.4	4.68	21.47	27	930	26.2	39	9.19	38.5	6.91	38.6	31.42	2878
2012	1	2	0	39.2	1	2	2990		2	0			28	97	5.7	3.6	11.3	167	52	26	57.1	0	1		21.3	22.2	5.35	21.2	15.87	21	3.36	418	20.6	62.3	26.6	6.7	25.2	4.4	21	26.3	899	25.4	38.2	9.05	36.2	6.49	37	29.99	2544
2013	1	3	0	39.2	2	2	3410		2	0			38	109	6.4	3.7	11.5	167	62	25.2	71.3	1	1	1	21.1	23.2	5.66	22.5	17.38	22.6	3.82	540	22.2	75.4	27.3	6.87	26.1	4.57	20.77	26.1	938	25.6	38	9	35.6	6.42	36	29.31	2435
2014	1	1	0	39.6	1	1	2960		2	0			28	90	6.6	3.8	11.5	164	51	26	58	0	1		22.4	22.6	5.53	22.6	17.42	22.3	3.73	521	22.1	66							913
2014	1	6	0	40.1	1	2	3370		2	0			41	134	5.8	3.7	11.1	164	49	25	54.9	1	1	1	21	21.1	5	22.6	17.44	20.5	3.3	435	21.1	59.3	25.4	6.33	25.5	4.46	20.96	26.3	859		35.5	8.65	34.1	6.13	37.5	30.5	2402
2014	1	1	0	39.5	1	2	3740		2	0			33	101	6.3	3.9	12.6	179	60	26.6	71.7	0	1		22.2	22.2	5.36	23.1	17.77	22.6	3.84	529	22.1	81.6	26.5	6.68	28.4	5.08	21.98	27.3	1055	27.2	37.6	8.93	38.6	6.93	38.6	31.42	2813
2012	1	1	0	38.6	1	1	3500		2	0			35	127	6.7	3.5	10	158	48	25.6	58	1	1		21.5	23.6	5.84	22.6	17.54	22.5	3.79	563	23.1	67	28.2	7.05	28.1	4.98	20.91	26.2	1028		35.6	8.67	36.1	6.47	43.3	34.41	2997
2012	1	1	0	40.6	1	1	3280		2	0			26	79	6	3.6	10.4	169	52	25.1	55	0	1		21	22	5.27	22.4	17.11	22	3.62	475	22	61
2012	1	2	1			2							36	134	5.7	3.4	10.8	158	52	26.3	57	0	1		21.5	20.6	4.91	21.2	15.89	22.1	3.66	404	21.2
2012	1	1	0	39	2	2	3090		2	0			38	116	6.3	3.7	8.8	153	50	25.3	58.9	1	1		21.5	23.3	5.68	22.5	17.3	23.3	3.99	554	23	61.35	27.2	6.8	27.5	4.9	22.4	27.6	1070	27.1	35.5	8.64	38.3	6.86	38.5	31.33	2710
2013	1	2	1	37.6	1	2	3180		2	0			32	105	6.5	3.7	11.5	162	54	25.6	62.5	0	1		21.6	23	5.57	23.2	17.83	21.6	3.59	527	22.1	66.5	25.6		27.3		21.66	27.1	964		38.1	9.04	36.3	6.52	40.2	32.33	2848
2012	1	2	0	40.6	1	2	3330		2	0			32	101	6.1	3.6	12.9	164	51	27.2	57.05	0	1		23.4	21.6	5.2	25.2	19.88	23.2	3.93	616	23.5	62.05	27.6	6.95	27.3	4.84	22.72	28.2	1109	27.2	36	8.69	37.5	6.73	42.1	33.78	3004
2012	1	2	1	39.5	1	1	2750		0	0			31	89	6.3	3.5	12.1	164	46.5	25.4	50	0	1		20.5	20.5	4.83	21.1	15.74	20.3	3.24	361	20.5	56									38.5	9.16	37.1	6.63	37	29.96	2607
2013	1	1	0	40.6	2	1	3560		2	0			33	130	6.9	3.8	11.9	163	53	25	57.8	0	1		22	22.1	5.3	22.6	17.51	22.1	3.67	497	22.3	65	24.3	6.02	25.2	4.37	19.3	24.5	722	24.3	38.3	9.1	38.3	6.85	40.5	32.63	2995
2014	1	2	1	38.2	2	1	2940		2	0			35	109	7.1	3.6	11.4	158	53	25.6	55	0	1		21.2	19.3	4.44	20.1	14.67	21.2	3.43	311	19.3	61	25	6.16	26.1	4.56	20.93	26.2	849	25.5	34.2	8.41	36.2	6.5	35.2	28.72	2244
2013	1	1	0	39.1	2	1	3590		2	0			34	101	6	3.9	11.6	170	58	26.2	67.5	1	1	1	22.4	25	6.16	23.5	18.32	25.2	4.38	691	24.3	69.15	29.5	7.44	28.4	5.07	22.82	28.3	1233	28.3	41.2	9.61	38.6	6.92	38.2	31.03	2949
2014	1	1	0	40.6	1	1	2990		2	0			33	95	6	3.6	10.1	161	46	25.6	55	1	1		21.3	21.6	5.2	21.1	15.63	21.1	3.4	400	20.5	59.4							889
2014	1	1	0	38.3	1	1	2910		2	0			34	115	6.5	3.9	11.5	167	61	25.5	64.2	1	1	1	20.4	21.2	5.06	21.4	16.13	20.4	3.25	392	20.4	67	25.4	6.37	26.1	4.56	20.67	26	861	25.6	38.3	9.1	37.5	6.73	37.6	30.69	2706
2014	1	2	1	40.4	1	2	4020		1	1			33	135	6.1	3.6	10.9	158	63.5	26.4	70.9	0	1		22.6	23.1	5.62	23	17.57	23.2	3.96	557	22.3	75	25.2		24.2		22.62	26.4	1027		38	9.01	37.1	6.63	40.1	32.18	2842
2012	1	2	1	40.5	1	2	3070		2	0			36	125	5.9	3.7	11.2	160	53	26.3	59.3	0	1		22.3	22.5	5.48	22	16.46	21.2	3.43	455	21.6	65.6	28.1	7.15	26.6	4.73	21.6	27.1	1053		38	8.95	36.4	6.53	37.2	30.18	2551
2014	1	2	1	38.1	1	1	3110		2	0			34	87	5.9	3.4	10	167	56	25.1	61.5	0	1		21.2	21.4	5.14	22.4	17.18	22.3	3.72	475	21.4	66	26.2		25.3		21.05	26.1	880		36	8.69	35.3	6.35	39.3	31.78	2625
2013	1	2	1	40.2	1	1	2820		0	0			34	70	6.3	3.3	11.8	163	46	25.3	52.5	0	1		21.6	22.5	5.51	22.1	16.73	22	3.64	485	22.2	60.2	25.2		26.1		18.38	23.5	725		38.2	8.97	37.6	6.75	37.3	30.27	2629
2013	1	1	0	39.6	2	2	3520		2	0			26	134	6.6	3.7	12.5	156	57	26.2	64	0	1		21.6	23.1	5.6	23.5	18.27	22.4	3.78	566	22.4	70.3									41.3	9.63	35.6	6.41	37.1	30.13	2704
2012	1	5	1	39.2	2	1	3080		2	0			36	103				162	51	27	60.6	0	1		22.4	22.3	5.39	23.3	17.95	22.6	3.83	538	22.6	64.5
2014	1	2	1	38	2	2	2950		2	0			38	134				162	50.3	25.1	54.5	1	1	1	21.1	21.3	5.08	19.5	14.09	21.5	3.58	353	20	61									36.2	8.75	36.3	6.51	37.1	30.1	2486
2012	1	3	2	35.6	1	1	2530		2	0			30	72	6.2	3.5	11.6	162	58	25	64.5	0	1		22.4	22.4	5.46	23.5	18.25	23.3	4	574	23.2	70.5	24.5	6.09	26.1	4.54	19.34	24.6	751		32.5	8.1	34	6.1	34.3	28.18	2017
2013	1	1	0	41.1	2	2	3570		2	0			31	96			9.8	168	77	27.3	82	0	1		20.6	21.2	5.05	20.6	15.4	21.5	3.55	390	21.1	85.5	28	6.99	28.6	5.13	22.55	28	1148	27.6	36.6	8.81	39.5	7.04	43	34.12	3198
2013	1	2	1	39.1	2	1	3050		2	0			38	87	5.7	3.4	10.3	161	56	26.1	61	1	1	1	22.1	22.6	5.52	22.6	17.43	23.2	3.94	539	22.6	65.5	26.5		27		21.04	26.3	948		38.2	9.07	38.4	6.87	38.3	31.13	2796
2012	1	3	0	39.2	2	1	2820		2	0			31	98				161	51	27.3	62.1	0	1		23.4	23.6	5.82	24.5	19.35	24.5	4.25	688	24.3	69.2	26.3	6.61	28.4	5.06	23.03	28.4	1114	27.3	35.4	8.62	35.2	6.33	35.5	29.07	2290
2014	1	1	0	40	1	2	3380		2	0			30	96	6.5	3.5	12.1	159	47	25.5	56	0	1		21.5	23	5.57	22.1	16.63	21.4	3.52	477	21.4	62.8	24		24.2		20.37	24.3	838		35.5	8.65	35.5	6.39	37.2	30.17	2437
2012	1	1	0	35.4	2	2	2570		2	0			36	105	5.7	3.3	11.7	163	58	26.2	64.2	0	1		21.2	20.4	4.8	22.1	16.74	21.2	3.43	407	21.2	70.6
2014	1	2	1			2							35	118	6.4	3.6	11.7	160	55	26	58.6	0	1		21.4	22.1	5.3	23.5	18.41	23	3.85	551	22.3		27.4	6.89	27.5	4.89	22.73	28.2	1108	27.5
2014	1	2	1	39.2	1	2	3300		2	0			34	113	5.9	3.4	11.1	166	50	27.5	57	0	1		22.6	23.6	5.83	23.5	18.33	22.6	3.83	598	22.6	62.5	29		28		23.01	28.4	1199		35.6	8.68	36.4	6.55	38.6	31.36	2632
2012	1	1	0	40.2	1	2	3000		2	0			27	83	6.2	3.8	11.1	163	47	25.5	53	0	1		21.3	21.2	5.07	21.2	15.8	21.3	3.5	402	21.2	62	24.1	6.46	25	4.71	20.11	24.1	852		38	9.02	38.4	6.87	37.1	30.08	2651
2012	1	3	2			2							36	127	6.2	3.7	10.4	170	48	27.3	54	0	1		20.6	20.2	4.71	21.3	15.94	21	3.35	367	20.5
2012	1	2	0	38.3	2	2	3680		2	0			34	104	6	3.6	11.5	172	61	26	71	0	1		22.3	22.1	5.28	23.4	18.13	22.1	3.67	519	22.4		26.4	6.62	26	4.53	22.02	28.3	1025		34.2	8.41	37.4	6.71	38	30.79	2545
2012	1	3	1	38.6	2	1	3940		1	0			39	109	5.9	3.2	12.6	166	64	26.3	72.8	0	1		22.3	22.3	5.38	23.2	17.9	22.4	3.76	528	22.5	78.9
2013	1	1	0	38.6	2	2	3260		2	0			33	135	6	3.8	11	165	49	28.4	60	0	0		23.5	23.5	5.8	24.4	19.16	23.3	4.01	650	24	60.2	28.3	7.09	29.5	5.3	24.51	30.1	1337	28.5	37.2	8.89	36.5	6.56	44	34.73	3118
2014	1	1	0	39.6	1	2	3270		2	0			31	110	6.1	3.6	11.1	165	55	27.5	66.4	0	1		23.1	23.5	5.79	24.5	19.27	24	4.11	666	23.4	74	30.2		28.5		24.74	30.3	1399		40.3	9.46	43.5	7.32		33.25	3333
2012	1	1	0	39.6	1	1	3630		2	0			31	109	6.2	3.9	11.8	166	58	26.3	63	0	1		21.6	21.5	5.16	22.2	16.91	21.5	3.56	452	21.6	71	27.4	6.91	28.5	5.11	22.22	27.5	1110		38.4	9.1			39.4	31.82	2900
2012	1	1	0	38.2	2	2	3490		2	0			39	90	7	3.7	10.3	165	55	26.5	65	1	1		21.1	22.5	5.5	22.3	16.94	21.3	3.49	478	21.4	70.7	25.6	6.42	27.1	4.78	23.66	29.1	1086	27.1	38.2	8.98	36.5	6.56	43	34.1	3160
2012	1	1	0	39.1	1	2	3320		2	0			29	103				164	55	26.6	64.8	0	1		23.3	24	5.87	23.6	18.54	25.1	4.36	666	24.1	72.1
2013	1	2	0			2							28	90	6.3	3.9	11.6	165	54	26.1	60	0	1		21.6	21.6	5.2	22.3	16.95	22.4	3.75	474	21.4		25.4	6.37	26.2	4.59	22.18	27.4	954	26
2013	1	3	1	40	1	2	3970		1	0			29	113	7	3.7	11.5	165	47	25.6	52.8	0	1		21.3	21.2	5.07	22.3	17.02	22.1	3.67	458	22	57.1	25		26		20.23	25.4	807		38.1	9.05	37.2	6.66	39.5	31.93	2830
2012	1	1	0	39.6	2	1	3290		2	0			43	90	6.1	3.5	10.6	162	62	26.3	66.8	0	1		22.3	24.6	6.14	23.2	17.86	22.5	3.79	610	23.3	68.1	27	6.73	29.4	5.27	20.81	26.1	1011		38.5	9.19	38	6.78	38.5	31.31	2822
2012	1	2	1	39	1	1	2900		2	0			33	81	5.8	3.6	12	163	56	27.6	61.2	0	1		24.2	23.4	5.73	24	18.65	23.4	4.03	622	23.5	65
2014	1	3	1	39.2	1	2	3400		2	0			34	104	5.8	3.5	11.9	165	62	25.2	70.1	0	1		20.3	21.5	5.15	21.6	16.43	20.4	3.26	410	20.5	75.5	26.3	6.6	25.5	4.48	21.52	27	930	26.3	38.5	9.16	38	6.77	39.6	32.01	2905
2014	1	2	1	35.3	2	2	2070		0	0			42	119	6.3	3.6	10.7	158	49	26.1	56.7	0	1		21.3	20.4	4.79	21.2	15.88	19.5	3.04	348	20		25.3	6.32	25.2	4.38	19.24	24.6	770	24.3	32.1	7.99	32.4	5.82	32.2	26.41	1764
2014	1	1	0	38	2	2	3400		2	0			37	121	6.3	3.6	12.5	160	57	26	73	1	1	1	21.6	22.5	5.51	21.6	16.32	22.1	3.67	472	21.4	80	27.4	6.9	26.4	4.67	21.32	26.6	885	26	36	8.71	36.1	6.49	36.6	29.89	2444
2013	1	1	0	39.6	1	2	3460		2	0			41	122	6.2	3.7	11.8	172	61	27.3	72	0	1		23.3	24.2	5.97	23.5	18.3	24	4.09	639	23.6	77.15	29.2		29.2		23.72	29.2	1274		40.1	9.42	35.5	6.4	39.1	31.55	2806
2012	1	2	1	38.5	2	2	3370		2	0			35	93	6	3.5	9.9	161	53	27.1	58.1	0	1		22.6	24.3	6.01	23.3	18.06	23.1	3.92	616	23.5	60	28.3	7.11	28.3	5.03	21.95	27.3	1100		40.1	9.42	37.6	6.74	37.6	30.64	2794
2013	1	2	1	39.2	1	1	3180		2	0			36	90	5.8	3.6	11.8	160	52	26.1	61.8	0	1		21.6	21.2	5.05	23.1	17.75	21.3	3.49	468	22	67
2013	1	1	0			1							27	118	6.8	3.8	11.9	170	52	27	63.1	0	1		23	23.3	5.71	24.2	18.88	22.2	3.7	595	23.3		25.6		27.4		20.27	25.5	883
2013	1	1	0	40.1	1	2	3890		2	0			33	94	6.1	3.8	11.4	167	54	26.2	58.6	0	1		22.2	21.2	5.07	24.1	18.78	22.1	3.66	527	22.5	65.35	27	6.72	27	4.93	21.56	27	1012	27.1	40.2	9.43	39.3	7.01		33.63	3276
2012	1	1	0	39.5	1	1	3710		2	0			29	117	6.3	3.8	12.2	162	53	25.3	59.7	0	1		21.5	21.6	5.2	22.2	16.81	22.2	3.7			66.9	25.4	6.34	26.1	4.55	20.91	26.2	869	25.5	35.1	8.6	37.5	6.7	37.3	30.3	2527
2013	1	2	1	38	2	2	3670		1	0			37	97	5.7	3.3		160	54.5	25.5	56.6	0	1		21.2	22.3	5.38	22.1	16.64	21.4	3.53	460	22	61.5	28.1		26.3		22.1	26.3	919		39.6	9.3	36.5	6.56	39.4	31.84	2857
2013	1	2	1	39.2	1	2	3450		2	0			37	123	6.7	3.3	11.2	163	52	27.6	60	1	1		23.6	24.5	6.06	23.5	19.04	24.5	4.45	673	24	63	30.5		29.3		22.97	28.4	1385		41.1	9.59	39.1	6.95	39.1	31.57	3022
2014	1	1	0	38.5	2	1	3260		2	0			41	138	5.8	3.4	11.8	159	50	26.4	57.5	1	1	1	22.4	23.2	5.64	22.2	16.86	21.2	3.47	488	21.5	62	27.5	6.92	27.5	4.9	21.17	26.4	1013	27	36.6	8.83	36.1	6.48	35.1	28.66	2330
2013	1	1	0			2							25	74	6.1	3.9	12.7	163	65	25.5	69	0	1		21.3	23.6	5.83	22.1	16.6	21.2	3.43	498	22.3	71	27.6	6.98	26.5	4.71	22.02	27.3	1049	27.1
2012	1	1	0	39	2	1	3350		2	0			37	97	7	4	11.5	161	51	26.4	57.3	1	1		21.4	22.2	5.35	22.6	17.43					64	29.3	7.38	28.1	4.97	20.4	25.5	1051	27	40	9.37	35	6.28	38	30.72	2658
2012	1	2	0	36.1	1	1	2610		2	0			31	135	6	3.7	12	172	66	25.4	76	0	1		21.4	22.2	5.35	22.1	16.71	22	3.64	469	22	83.5
2012	1	1	0	39.3	1	2	2960		2	0			31	73	6.1	3.6	11.8	162	47	24	52	0	0											56.8	25	6.2	25.3	4.4	19.6	25	761	25	39.1	9.21	35.5	6.39	37.1	30.14	2577
2012	1	3	1	39.4	1	2	3200		2	0			34	124				163	51	26	57	0	1		22	22.2	5.36	22.1	16.73	22	3.62	469	21.6	62									36.5	8.79	37.6	6.74	37.6	30.65	2627
2014	1	1	0	40.6	1	2	2930		2	0			33	84	6.2	3.8	11.6	160	57.5	26.3	63.7	1	1		21.3	22.4	5.44	22.6	17.46	21.4	3.54	496	21.6	70.5	27.6	6.97	27.1	4.77	22.29	27.5	1073	26.6	36.1	8.71	36.1	6.48	37.5	30.49	2513
2012	1	1	0	41	2	2	3410		2	0			30	127	5.9	3.5	11.6	163	53	26	62	0	1		22	21.4	5.12	22	16.44	21.2	3.44	423	21.3	69	25.3	6.28	26.4	4.67	21.2	26.5	895		36.5	8.8	36	6.45	37.6	30.57	2535
2013	1	1	0			2							28	86	6.6	3.9	12.5	158	55	28.2	62.7	0	0												26.6	6.71	28.3	5.03	22.43	27.6	1082	27
2013	1	3	1	39.1	1	2	2770		2	0			25	97	6.8	3.8	12.5	164	49	27.4	57.3	0	0											64	27.5	6.92	27.1	4.77	22.37	27.6	1071	27.2
2014	1	2	1	39.2	1	1	2920		2	0			30	54	6.4	4.1	12.7	159	46.5	25.1	51.5	0	1		21.1	21.2	5.06	22.1	16.74	20.1	3.13	402	20.5	56.25	24	5.88	24.5	4.26	20.99	26.3	781	25	38	9.01	36.5	6.55	38.5	31.33	2712
2014	1	1	0	39.3	1	2	2980		2	0			28	123	6.7	4	11.8	163.3	54	24.4	65.5	0	0											72.8	25.2	6.26	25.1	4.35	20.41	25.5	805	25.2	34.5	8.46	36.1	6.47	37.1	30.06	2402
2014	1	1	0	41	1	2	3510		2	0			32	128	6.1	3.8	11.5	168	61	27.2	71.7	1	1		24	25.2	6.27	24.4	19.11	23.4	4.02	704	23.6	78.3	29.1		27.2		22.1	27.4	1125		38.2	8.99	36.1	6.48	36.5	29.83	2507
2013	1	2	1	39.4	1	2	3890		1	0			30	96	6.5	3.5	11.5	170	78	26.5	82	0	1											91
2014	1	1	0	39.2	1	2	2780		0	0			32	117	6.8	4.1	11.2	168	55	26	63.7	0	1		21.5	21.5	5.18	22.6	17.52	21.2	3.47	468	21.3	69.9	27.6	6.98	27.3	4.84	22.5	28	1099	27	40.1	9.41	38.2	6.83	39.1	31.55	2932
2012	1	1	0	40.5	2	1	3500		2	0			30	121	6.3	4	10.5	164	50	26.4	55.3	0	1		22.4	22.6	5.53	22.3	17.02	22	3.64	497	22.3	62.8
2012	1	2	0	40.1	2	2	3510		2	0			28	120	6.3	3.6	11.6	158	54	25.3	62.1	0	1		21.3	20.5	4.85	21.4	16.12	20.4	3.27	377	20.6	66.2	25.5	6.4	25.3	4.39	22.1	26.4	867		36.1	8.72	35.6	6.43	39.2	31.66	2643
2013	1	1	0	41.3	1	1	3400		2	0			23	116	6	3.7	9.4	166	62	34.1	74.6	0	1		22	22.3	5.38	21.4	16.14	21.1	3.37	430	21.4	77									35.3	8.59	36.1	6.48	37.1	30.11	2441
2013	1	1	0	41	2	2	3620		2	0			39	105	6.6	3.4	9.9	162	60	26.6	64.1	0	0		22.5	22	5.25	24.2	18.9	22.3	3.72	553	22.3	66.2	27.5	6.94	26.4	4.68	23.21	28.5	1114	27.4	39.4	9.26	37.4	6.69	39.5	31.89	2890
2013	1	1	0	40.3	1	2	3250		2	0			33	136	6.3	3.9	12.5	162	52	26	64.5	0	1		21.3	22.2	5.36	21.2	15.87	21.1	3.38	420	21.3	71	25.4	6.37	27.4	4.86	21.58	27	956	26.2	38.2	8.99	38.1	6.81	39.1	31.59	2816
2013	1	1	0	38.2	1	2	3250		2	0			31	119	6.2	3.8	11.5	160	52	26.3	57.6	1	1	1	22.5	25.4	6.33	23.4	18.19	23.1	3.92	661	24.1	62	29.1	7.29	26.4	4.68	22.32	27.6	1096	27.2	39.1	9.22	37.5	6.73	38.2	31.01	2782
2013	1	1	0	30.2	1	1	1490	1	2	0			34	133	6.2	3.7	12.3	158	57	26	62	0	1		22	21.5	5.15	22.1	16.65	21	3.38	427	21	61.25	25	6.15	26	4.54	21.22	26.5	862	25.2
2012	1	1	0	38.6	2	1	3330		2	0			31	119	5.8	3.4	10.6	160	45	26.5	55.6	0	1		22.3	21.3	5.11	20.6	15.4	21.5	3.57	397	21.1	58.2
2014	1	2	1	38.3	2	2	3080		2	0			38	92	5.7	3.5	10.4	168	60	25.5	64.5	0	1		21.5	21.1	5	21.4	16.15	21.6	3.59	415	20.6	66.2
2013	1	1	0	40	2	2	2940		2	0			30	116	6.5	3.9	10.8	154	40	25.2	45.1	0	0											50.6	25.5		26.4		20.53	25.6	870		39.6	9.31	38.5	6.9	40	32.13	2998
2012	1	2	0	38.6	1	1	2950		2	0			32	98				170	55	27.6	69	1	1		22.4	22.4	5.43	21.6	16.42	21.4	3.52	456	21.2	75	29	7.3	28.4	5.1	22.2	28	1174		38.3	9.13	33.5	6.04	34.4	28.23	2258
2012	1	1	0	40.4	1	2	3130		2	0			28	99	6.2	3.6	10.9	162	48	26.4	56	0	1		22.5	22.2	5.37	20.4	15.15	21.5	3.56	416	21.3	63									34.3	8.43	37.5	6.73	34.2	28.04	2228
2014	1	1	0	40	1	2	3300		2	0			32	114	5.8	3.7	13.2	164	55.5	26.2	61.8	0	1		22.4	22	5.24	21.5	16.32	21.6	3.61	442	21.1	68	25.4	6.35	25.5	4.48	20.83	26.2	857	25.2	31.4	7.86	34	6.1	35.1	28.57	2012
2012	1	2	1	39	1	2	3330		2	0			36	137	6.1	3.6	11.3	170	66	25.5	72	0	0		21.5	22	5.24	22.4	17.17	21.3	3.48	462	21.3	79.8	27.4	6.88	28.1	4.97	23.93	29.3	1202		40.1	9.42	39.3	6.99	41.6	33.39	3232
2013	1	1	0	40.1	1	2	4030		1	1			32	116	6	3.8	11.2	170	61	27.2	67.2	0	1		23.1	24.1	5.9	24.1	18.77	24.2	4.17	660	24.1	75.5	29.1		28.4		22.6	28.1	1193		41	9.53	39.5	7.03	40	32.11	3102
2014	1	2	1	40.1	1	1	3430		2	0			34	107	5.9	3.8	10.7	158	50	24.3	59.5	0	1											67.5	24.5	6.1	25.2	4.38	18.74	24.1	704	23.6	36.1	8.71	38	6.77	39.5	31.92	2776
2013	1	1	0			1							28	123	6.8	4	10.6	165	50	26.5	55.7	0	1		22.3	22.4	5.45	23.3	17.94	23	3.86	546	23	62.5	26.1		27.3		19.5	24.6	857		35.3	8.6	36.1	6.48	36.3	29.58	2382
2013	1	2	1			2							41	108	6.5	3.7	11	167	53	25.5	60.5	0	1		21.5	22	5.25	23.3	18.06	22	3.63	510	22.4	65.05	26	6.47	27.5	4.89	22.14	27.4	1009	26.6	34.1	8.37	36.5	6.55	36.6	29.89	2383
2014	1	1	0	39.1	1	2	3240		2	0			33	119				164	49	26.4	56.1	1	1	1	22.1	23.3	5.7	23.2	17.9	22.6	3.84	567	22.4	61.65
2013	1	2	1	39.2	1	2	3630		0	0			31	112	7	4.1	10.5	165	60	25.2	65	0	1		21.4	23.2	5.65	22.5	17.34	21.6	3.61	519	22.4	71
2012	1	1	0										29	94	5.9	3.6	11.2	158	48	26.4	58.6	0	1		22.2	22	5.27	22.4	17.13	22.1	3.65	478	21.4		27	6.72	27.1	4.77	22.72	28.2	1063
2014	1	1	0	40.5	1	2	3720		2	0			29	105	6.2	3.4	11.2	168	50	25.6	62	0	0		22.4	23	5.55	24.1	18.75	22.5	3.79	583	22.5	70	26.3	6.59	26.4	4.67	21.12	26.4	931	26.3	37	8.83	38.5	6.9	39.3	31.71	2818
2014	1	1	0	38.6	1	1	2870		2	0			36	136				158	62	24.6	66.9	1	1	1	20.6	21.2	5.04	22.4	17.09	20.6	3.33	429	21	71.5									36.5	8.8	38.1	6.81	38	30.81	2668
2013	1	1	0	40.6	2	2	2980						28	111	7.2	3.8	10.9	161	55	26	60.2	0	1		22.1	22.6	5.53	22.5	17.39	21.6	3.59	507	21.6	67.8	26.2		25.5		21.87	27.2	943		37.5	8.91	35.2	6.33	36.6	29.89	2452
2012	1	2	0	38.2	2	2	3590		2	0			33	91	5.6	3.5	11.5	167.9	70.8	27.1	75.6	1	1		22.4	23.3	5.68	22.6	17.49	23.5	4.06	569	23.1	80.1	27.1	6.76	27.4	4.85	22.77	28.2	1085	27.3	38.4	9.12	35.3	6.34	37.1	30.1	2534
2014	1	2	1	38.4	2	2	2960		2	0			35	115	6.2	3.7	11.8	158	58	26	68	0	0		21	21.6	5.19	20.6	15.39	20.6	3.33	386	20.3	74	27	6.74	26.3	4.63	21.2	26.5	954	26.4	38.2	8.99	37.4	6.71	37.2	30.24	2618
2014	1	2	1	37.5	2	1	2910		2	0			35	108	5.8	3.4	11.7	162	47	27.4	55.2	0	0		23.4	23.5	5.79	23.3	17.94	23.1	3.92	586	22.5	58.6	27.1		28.4		21.5	27	1041		36.3	8.77	35.1	6.29	37.5	30.55	2483
2012	1	2	0	37.3	1	2	2640		2	0			36	123				162	60	25.3	66	1	1		21.3	22.3	5.39	21.6	16.38	22	3.63	460	21.3	71.1
2014	1	1	0	40.5	1	2	3320		2	0			31	88	5.8	3.5	10.6	164	51	26.5	56.2	0	1		21.3	20.2	4.71	22.2	16.76	21.4	3.54	410	20.5	59	27.4	6.89	26.2	4.59	22.02	27.3	1018	26.3	36.4	8.77	32.4	5.84	34.6	28.42	2136
2012	1	3	0	38.4	2	1	2950		2	0			30	88	6.5	3.6	11	164	50	26.4	54.7	1	1		21.3	21.4	5.14	22.1	16.61	21.2	3.41	428	21.4	62.1	27.4	6.74	27.4	4.86	20.99	26.3	970	26.3	34	8.36	35.5	6.39	35.2	28.77	2212
2014	1	1	0	38.2	1	2	3340		2	0			28	121	6.4	3.7	10.4	160	50	25.6	59	0	1		21.3	21.5	5.16	22	16.58	22.1	3.66	449	21.2	64.2
2013	1	3	0	40.1	1	1	3300		2	0			32	126	5.9	3.6	10.5	163	53	26.1	59.3	0	1		21.1	20.5	4.83	22	16.55	21.3	3.49	407	21.2	65.2	25	6.15	26.2	4.6	22.9	28.3	974	26.4	39.2	9.24	38.5	6.91	39	31.52	2902
2013	1	1	0	39	2	1	3130		2	0			41	117	6.2	3.8	11.5	165	50	26.4	60.55	0	1		22.4	22.4	5.44	23.2	17.84	23	3.88	543	22.6	63.85	26.5	6.68	26.6	4.72	21.79	27.2	990	26.5	38.1	9.05	38	6.78	39.4	31.85	2856
2014	1	1	0	38.2	2	1	3010		2	0			36	95	7	4	12.1	163	57	25.2	66.5	0	1		21	20.5	4.85	22	16.44	21.1	3.4	398	20.4	73.5	25.4		26		20.37	25.5	837		35	8.53	37	6.59	37	29.98	2441
2012	1	3	1	38.5	2	2	3210		2	0			33	117	6.3	3.9	12.2	168	64	24.4	66.2	0	1		20.4	21.2	5.03	21.3	16.06	19.6	3.06	373	20.2	69.7	26.2	6.54	25.3	4.39	19.33	24.5	791		38.4	9.15	35.1	6.3	37.5	30.47	2605
2012	1	1	0	40.1	1	1	3090		2	0			39	128	5.8	3.5	11.3	161	56	26.6	64.5	0	1		22.3	22.4	5.47	22.5	17.33	22.2	3.69	508	22.3	69	26	7.01	23.6	4.37	21.21	25.1	950		34.6	8.51	37.5	6.73	40.5	32.63	2808
2013	1	1	0	40.2	1	2	2860		0	0			32	98	6.3	3.7						0	1		21.1	22	5.27	21.4	16.1	21.2	3.46	426	21
2014	1	2	1	39.3	1	1	2650		0	0			37	97	5.8	3.7	11.8	166	62	25	69	0	1		21	20.5	4.85	20	14.55	20.6	3.32	333	19.5	76.4	24.1	5.89	23.2	3.92	19.84	25.2	682	24.1	35.6	8.67	35.3	6.34	37.4	30.27	2449
2012	1	5	1	39.6	1	1	3440		2	0			41	121	5.5	3.4	11.9	162	54	27.3	64.4	1	1		24.2	25.3	6.28	23.6	18.51	23.2	3.97	673	24.2	70.2	27.3	6.86	27.3	4.84	22.44	28	1077	27.1	38.1	9.05	36.5	6.56	39	31.51	2746
2013	1	2	0	39	1	2	3570		2	0			32	105				163	56	27	65.35	0	1		22.6	22.3	5.42	23.1	17.75	24.1	4.13	561	23.1	70.4	28	7	29.2	5.2	23.64	29.1	1239	28.1	38.2	8.99	36.6	6.58	41.3	33.11	2941
2013	1	1	0	40	1	2	3690		2	0			29	131	6.3	3.9	10.2	165	60	27.2	70	0	1											76	28.5	7.18	28.4	5.05	23.61	29.1	1241	28.3	39.5	9.29	35.2	6.32	42.2	33.76	3020
2013	1	1	0			2							36	105	7.2	3.9	11.3	164	46	26.5	53	0	1											54.5	27.1		27.4		21.13	26.4	983
2012	1	1	0	40	2	2	2600		0	0			35	77	5.5	3.5	10.5	170	52	26.5	55.4	0	1		22.3	23.1	5.6	23.6	18.56	23.5	4.04	605	23.4		27.6	6.97	28.4	5.06	22.69	28.2	1144	27.4
2012	1	2	0	38.2	2	2	3120		2	0			37	115	5.9	3.6	11.3	160	51	26.2	66	1	1		22.2	23.5	5.8	23.2	17.89	22.1	3.68	562	22.4	70	28.1	7.04	26.1	4.58	22.04	27.3	1041	26.6	41	9.55	36.3	6.52	38	30.7	2775
2013	1	1	0	38.4	1	2	2640		0	0			40	103				160	60	26	62.7	1	1	1	22	21.2	5.07	22.2	16.78	21.5	3.55	439	21.5	65.5
2013	1	1	0	36.6	1	1	3100		2	0			39	117	6.2	3.8	10.9	165	54	26.6	61	1	1	1	22.1	23.1	5.59	23.4	18.14	22.5	3.8	562	23.1	67	29.4	7.4	27.4	4.88	23.13	28.5	1217	28.2	38.2	8.99	35.2	6.32	38.1	30.87	2584
2013	1	1	0	36.2	2	2	3100		2	0			29	127	7	4.1	11.6	160	58	26.3	71	1	1	1	23.1	25.4	6.33	24.2	18.9	23.5	4.04	704	23.6	76	29.3	7.38	27	4.74	21.96	27.3	1116	27.1	42	9.74	36.1	6.46	38.5	31.26	2885
2014	1	1	0	39.3	1	2	3130		2	0			34	95	6.3	4	11.7	163	60	26.6	63.5	1	1		22.3	26	6.46	23.6	18.49	22.6	3.83	681	23.5	68	27.4		28.1		24.16	29.5	1305		36.5	8.79	36.4	6.55	39.5	31.91	2728
2013	1	2	1	40.4	1	1	3500		2	0			33	100	6.3	4.1	12.1	160	57	24.4	64.7	0	1		22.3	22.1	5.28	22.3	16.99	22.1	3.65	474	22.1	72.2	23.2		23.5		20.83	26.2	725		35	8.52	34.3	6.17	37.3	30.27	2358
2013	1	1	0			2							32	74	5.8	3.6	11.4	177	58	27.3	63.5	1	1	1	23	23.6	5.83	24.5	19.35	23.2	3.97	658	24.1		26.4		26.5		22.05	28.3	1196
2013	1	1	0	40.1	2	2	3050		2	0			32	137	7	4	10.9	158	50	26.4	56.6	0	1		22.4	23.6	5.82	24.5	19.31	23	3.86	643	23.6	57.7	30.5		26.5		23.09	28.5	1241		40	9.37	36.2	6.49	37.5	30.45	2686
2014	1	1	0	38.5	2	2	3410		2	0			31	111	5.9	4.1	11.1	167	54	28.2	60	0	1		21.6	22.3	5.4	22.5	17.38	21.3	3.51	487	21.5	67
2012	1	1	0	38.4	1	1	3150		2	0			34	99	6	3.5	11.2	164	55	25.5	61.8	0	1		21.4	21.2	5.04	23.1	17.75	22.1	3.65	482	22	67
2012	1	1	0			1							32	111	5.9	3.7	10.5	156	40	25.1	45.25	0	1		25.1	24	5.88	25.5	20.26	23.6	4.07	719	24.4	49
2012	1	1	0	39.1	1	2	2980		2	0			28	95	6.3	3.6	12.2	153	48	26.5	57.5	0	0		23.5	23.5	5.81	23.4	18.19	22.6	3.84	591	22.6	66.3	25.5	6.4	26.2	4.6	20.8	26.2	875	26	36	8.7	38	6.8	37.1	30.1	2536
2013	1	2	1	40	1	1	3360		2	0			31	73	5.7	3.4	11.9	167	60	25.6	68.9	0	1		21.1	21.2	5.06	21.1	15.59	20.4	3.28	378	20.6	72.35
2014	1	1	0	38.3	1	2	2560		0	0			31	130	6.2	4.2	11.6	164	53	25.6	60	0	1		21.5	22	5.23	21	15.58	21.2	3.44	404	20.5	73	26.2	6.56	25.6	4.51	20.56	25.6	874	25.6	36.1	8.71	37.1	6.63	38.4	31.18	2641
2013	1	2	0	39.5	2	1	3340		2	0			32	102	6.4	3.6		161	54	24.3	59	0	1		20.5	20.3	4.77	21.1	15.63	20.5	3.29	357	20.1	68.5	23.6		25.5		18.77	24.1	876		32.1	8	37.3	6.66	35.4	29
2014	1	1	0	40.6	1	2	2920		0	0			33	124	6.4	3.9	11.3	167	47	26.2	54.35	0	1		22	22.4	5.47	22.3	17.08	21.4	3.54	485	21.5	56.8	27.5	6.94	26.4	4.66	21.51	27	1004	26.6	39.3	9.25	36.6	6.59	37.6	30.61	2697
2014	1	2	1	38.2	1	2	3320		2	0			41	103	5.6	3.9	11.3	159.5	46.8	26.5	52	1	1	1	21.4	21.5	5.16	23.4	18.17	21.3	3.48	492	21.5	55	27.3	6.86	28	4.96	22.46	28	1096	27.5	38	8.96	36.2	6.5	39.5	31.92	2757
2013	1	1	0	39.3	2	1	3240		2	0			29	116	6	3.8	10.9	164	47	26	53.4	0	0		21.3	21.4	5.14	22.5	17.26	21.4	3.53	461	21.6	58.7	27	6.73	24.5	4.28	20.21	25.4	851	25.4	38	9	37.2	6.65	38.2	31.04	2702
2014	1	1	0	40.3	1	2	3390		2	0			30	136	6.3	3.7	11.5	155	51	24	59.5	0	0											65	25.5	6.18	23.5	4.05	17.91	23.2	642	23.2	37.4	8.91	38.1	6.81	38.1	30.86	2702
2012	1	1	0	40.3	1	2	2920		2	0			33	110	5.8	3.8	9.9	157	46	26.4	47.9	0	1		22.3	22.2	5.37	23.3	18.08	22.2	3.71	530	22.5	51	27.5	6.93	26.3	4.63	21.48	27	997	26.4	37.5	8.92	36.2	6.49	38.2	31.04	2629
2012	1	1	0	41.2	1	2	3060		2	0			35	86	6.4	3.7	12.3	165	52	26.6	61.4	0	1		23	23.1	5.59	22.6	17.42	21.6	3.6	515	22.4	70.1	28.2	7.06	25.6	4.42	21.5	27	990	26.5	38	8.97	37	6.59	38	31.07	2644
2012	1	1	0	38.1	1	1	2390		0	0			30	82	6.5	3.8	12.5	162	54.5	26.6	57.85	0	0		22.6	23.1	5.62	22.3	17.03	22	3.63	506	21.6	61.65	28.5	7.2	26.4	4.66	21.4	26.6	1039	27.2	35.6	8.7	35.1	6.3	35.4	29	2291
2012	1	2	1	38.3	1	2	3190		2	0			32	93	6	3.6	12	157	57	27.5	61.9	0	1		22.3	21.5	5.17	23.3	17.99	22.1	3.68	505	22.3	66.6
2012	1	1	0	40.1	2	2	4030		1	1			39	129				161	53	27.2	62	0	1		22.6	24.2	5.95	23.3	18	23.4	4.02	616	23	64									39.6	9.34	39.3	7.01	42.1	33.54	3238
2014	1	2	1	39.5	1	1	3380		2	0			36	124	6.6	4	13.3	164	56	25.5	63.7	0	1		21.5	22.1	5.28	23.4	18.23	21.2	3.43	499	21.6	70.8	26.2		23.6		21.54	25.3	986		36.3	8.76	37.1	6.63	42.1	33.66	2973
2013	1	1	0	41.1	1	2	3020		2	0			28	104	6.2	3.6	10.9	156	43	27.6	47.65	0	1		23.3	23.6	5.83	23.6	18.42	23.1	3.92	611	23	51.6	28.3	7.1	27.1	4.78	21.69	27.1	1058	26.5	37.3	8.88	35.4	6.38	38.2	30.98	2589
2012	1	2	0	40.6	2	2	3480		2	0			31	127				160	55	27.2	66.5	0	1		23.2	24.2	5.96	23	17.57	23.2	3.95	592	23.3	71.5
2013	1	2	1	38.5	2	2	3100		2	0			33	113	5.9	3.6	11	168	48	26.6	55.1	0	1		22.6	22.4	5.46	23	17.65	22.1	3.65	515	22.4	57.9	25.1	6.21	28.4	5.07	21.83	27.2	980	26.4	37.2	8.87	37.6	6.76	36.2	29.47	2508
2012	1	1	0	38.4	1	2	3180		2	0			27	106	5.8	3.3	11.4	159	52	27.4	62	0	0		23.1	22.3	5.41	24.6	19.5	22.4	3.78	599	23.3	66	26.5	6.66	26.5	4.69	22.42	27.6	1023	26.5	38.1	9.04	36.4	6.54	41.2	33.01	2931
2012	1	3	2	40.4	1	1	3250		2	0			36	102	6.4	3.7	11.5	159	53	28.1	62.7	0	1		20.3	19.6	4.55	19.6	14.28	19.6	3.05	287	19.4	66.5	27.4	6.88	28.6	5.13	23.69	29.2	1212	28.2	37.5	8.91	38.1	6.8	38.6	31.38	2766
2013	1	1	0	41	2	1	3530		2	0			29	136	6.4	4	12.4	169.7	49	26.3	57.1	0	1		22.2	22.2	5.34	23.4	18.13	23	3.86	544	22.6	62.4	26.5	6.65	27.3	4.82	21.83	27.2	1004	26.4	36.4	8.78	38	6.78	38.5	31.31	2720
2012	1	2	1	40.2	1	2	3270		2	0			33	81	6.3	3.7	11.1	156	49	24.5	56.3	0	0											62	25.3	6.3	25.1	4.36	18.9	24.2	736		38.1	9.06	37.1	6.63	40.3	32.47	2891
2014	1	1	0	38.6	1	2	3120		2	0			35	126	6.4	3.8		166	52	26.5	56.9	0	1		22.5	24.2	5.96	23.3	18.01	22.4	3.75	591	22.6	62
2012	1	1	0	38.1	1	2	3450		2	0			33	110			10.9	164	53	28.4	60.5	0	1		24.1	24.4	6.04	26.4	21.1	24.2	4.15	790	25.2	63	30	7.5	29	5.16	24	29.4	1341	29.1	38.1	9.05	36.5	6.55	38.2	30.99	2680
2012	1	1	0										39	110	6.3	3.8	12.8	163	63	27.1	69.25	0	1		23.2	23.5	5.81	25.1	19.73	24.2	4.18	698	24.3		29.1	7.29	27	4.76	22.43	27.6	1140	27.4
2014	1	1	0	38.6	2	1	3330		2	0			33	122	5.8	3.5	11.6	158	53.1	26.4	59.75	0	1		22.4	23.5	5.78	23	17.67	22.4	3.77	560	22.3	69	27.2	6.81	27.1	4.77	22.45	28	1058	27.1	37.6	8.94	37.1	6.63	38.4	31.21	2702
2012	1	1	0	38.6	2	1	3530		2	0			33	97	6.2	3.8	11.8	166	55	25.5	63.4	1	1	1	21.6	20.5	4.83	22.4	17.21	20.5	3.3	414	21.3	68.5	25.3	6.3	35.3	4.4	21	26.3	845	25.3	38.3	9.11	37.4	6.7	39.4	31.84	2847
2013	1	1	0	38.4	2	2	3270		2	0			40	117	6.3	3.6	10.3	160	45	26.3	54.5	1	1	1	22.3	23.5	5.79	24.3	19.08	23.1	3.9	634	23.2	59	27.4	6.9	27.5	4.91	23.2	28.6	1148	27.3	35.3	8.61	35.6	6.42	35.5	29.06	2309
2012	1	1	0										26	107	6.5	4	11.3	150	39	25.6	45.25	0	0		21.6	22.3	5.39	23	17.61	22.2	3.7	512	22		26.5	6.65	25.5	4.46	22.46	28	1041		33.3	8.24	34	6.09	36.3	29.64	2205
2012	1	2	0	37.3	2	1	3010		2	0			33	84	5.5	3.4	12.4	160	59	25	67.8	0	1		21	21.3	5.08	20.5	15.28	20.2	3.2	364	20.5	75	25.2	6.27	24.2	4.17	20.09	25.4	769
2013	1	1	0	38.3	1	1	2830		2	0			34	106	6.7	3.7	11.9	162	48	28	57.75	1	1		22.4	24.4	6.07	22.4	17.15	22	3.62	559	23	62	30	7.51	28	4.94	22.37	27.6	1195	27.6	40.3	9.45	34.1	6.13	37	30.02	2560
2013	1	2	1	38.5	2	1	3770		1	0			32	129				165	87	25.1	88.6	0	0		21.1	22.1	5.28	20.5	15.23	22.2	3.71	416	21.3	92.5	26.2	6.57	27.1	4.78	21	26.3	937	26.2	38.3	9.12	39.3	6.99	39.2	31.69	2918
2012	1	2	0	39.6	1	1	2790		0	0			37					165	52			1	1		23.1	22.5	5.49	24.2	18.86	22	3.64	565	23	66
2012	1	1	0	40.2	1	1	3160		2	0			31	80	5.5	3.4	8.9	173	59	27.2	72.5	0	1		23.3	21.5	5.18	23.6	18.51	23.2	3.96	556	22.3	78.2	27.1	6.78	28.3	5.02	20.82	26.2	986	26.4	36	8.7	38.6	6.92	36.3	29.62	2525
2014	1	1	0	39	2	2	3680		2	0			33	139	5.4	3.6	10.9	155	46	26	55.45	0	0											63.5	27	6.78	27.2	4.81	21.65	27.1	1010	26.6	37.2	8.87	36.4	6.55	36	29.26	2429
2014	1	3	0	38.3	2	2	3850		1	0			36	130	6.7	3.9	11.6	165	58	27	65.7	0	1		23	25	6.15	26.2	20.83	25.5	4.46	829	25	71	30.2	7.58	29.2	5.2	25	30.5	1442	29.5	38.4	9.13	39.1	6.95	40.4	32.55	3023
2014	1	1	0	40	1	1	3640		2	0			34	114	5.9	3.8	10.5	160	46	27	53.3	1	1	1	22.2	22	5.24	22.5	17.33	23.2	3.95	510	22	58.2	29.4		28.6		22.57	28.1	1214		38.4	9.13	36.6	6.58	41.2	33	2963
2012	1	2	1	37.4	1	2	3570		1	0			35	122				164	47.5	26.2	54.4	1	1		23	24.3	6.02	23.2	17.82	23.5	4.05	619	23.5	62	30	7.49	27.6	4.93	20.71	26.3	1084		40.1	9.4	35.5	6.41	37.1	30.09	2631
2012	1	3	1	38	1	1	3000		2	0			39	136	6.2	3.6	12	161	55	24.6	63.7	1	1		21	21.1	4.99	22.2	16.91	22.2	3.69	449	21.2	68.6	27.2	6.79	26.1	4.55	19.66	25.2	873		35.1	8.55	41.5	7.2	40.4	32.48	2948
2014	1	1	0	37.5	1	2	2750		2	0			37	78	7	3.8	11.1	161.5	53.5	24.3	63.7	0	1		20.6	20.3	4.74	20.5	15.23	20.6	3.34	346	20	73	25		26.5		18.96	24.3	762		38.2	9.08	36.1	6.49	35.1	28.57	2389
2014	1	1	0	40	1	2	3610		2	0			32	83	6.4	3.9	11.8	164	54	27	54	0	1		22.4	22.2	5.34	21.4	16.09	21.1	3.42	429	21	58.5							1016
2014	1	1	0	40.1	1	1	3520		2	0			32	90	6.4	3.8		161	61	25	69	1	1		21	22.5	5.49	21.2	15.78	20.4	3.25	420	20.6	76
2013	1	2	0	40.6	1	2	2900		0	0			29	68	6.2	3.7	11.1	167	51	26.2	59	0	1		22.1	23.1	5.59	21.2	15.91	23.1	3.9	483	21.5	63.5	26.2	6.72	26.5	4.71	21.05	26.3	951	26	38.1	9.04	38	6.76	35.4	29.03	2500
2012	1	1	0	38	2	1	3300		2	0			37	118	6.5	4	11.2	168	62	26.2	69	1	1		22.1	23	5.58	22.5	17.37	21.6	3.6	512	22.4	73									41	9.59	36.1	6.47	42	33.51	3125
2013	1	1	0			2							32	108	6.7	3.9	11.3	158	52	29.4	62.4	0	1		23.1	24.1	5.9	24.3	19.03	23	3.86	639	23.2		28.6		29.6		24.28	29.5	1345
2014	1	3	0	38.4	2	2	3450		2	0			38	85	6	3.6	11.7	155	49.8	25.3	57.5	1	1	1	21.3	21.3	5.11	22	16.49	20.4	3.27	410	20.5	63	26.2	6.56	26.1	4.57	21.02	26.3	908	26	37.5	8.91	36.1	6.49	39.5	31.94	2743
2012	1	1	0	35.3	2	1	2840		2	0			37	82	6.3	3.8	12.5	163	47	27.3	54	0	0		23.1	24.2	5.96	23.3	18.07	24.3	4.2	638	23.6	57	30	7.5	29.4	5.27	24.01	29.4	1363
2013	1	2	1	40.6	1	1	3400		2	0			35	131	5.6	3.6	12.2	162	57	27.4	62.5	0	1		22.6	22.2	5.35	23.1	17.76	22.1	3.65	509	22.4	68.8	26.5	6.67	27.2	4.8	22.61	28.1	1054	27	39	9.21	37.4	6.7	40.5	32.58	2971
2012	1	3	0	39.6	2	2	3170		2	0			32	101				165	65	27.2	71.2	0	1		23.2	24.2	5.96	23.6	18.55	23.3	4	639	23.6	77.2
2014	1	1	0	40.4	1	2	2490		0	0			31	115	7	4	9.5	163	48	25	53	0	1		21.5	21.3	5.11	21.4	16.11	21.4	3.53	418	20.6	61.9	23.4	5.76	25.6	4.49	19.6	25	722	24.3	34.4	8.44	36.1	6.48	34.4	28.22	2192
2014	1	1	0	39.1	2	1	3300		2	0			41	116	5.9	3.9	11.8	172	68	27	73.4	1	1		22.5	23.5	5.79	23.5	18.39	23.1	3.92	605	23	77.1	29.2	7.32	28.6	5.13	23.87	29.3	1297	29.1	39.5	9.29	37	6.61	38.6	31.38	2809
2014	1	1	0	37	2	1	3100		2	0			32	129	7	4.1	9.8	157	47	24.4	54.55	1	1		22.6	23.3	5.68	23.4	18.12	24	4.1	600	22.6	57.5
2012	1	3	1	41	1	1	3660		2	0			33	129	5.8	3.4	12.8	164	63.5	26.5	73	0	1		22.5	22.1	5.29	22.2	16.76	23.1	3.89	486	22.2	80.85	25.1	6.21	27.1	4.78	21.82	27.2	939	26.4	40	9.39	39	7.01	40.2	32.28	3075
2012	1	1	0			1							38	116	6.7	3.9	10.8	160	44	25.1	48.7	0	1		22.1	21.4	5.13	22	16.58	22.3	3.72	451	21.6
2014	1	1	0	38.4	2	2	3630		2	0			41	125	6.1	3.5	12.3	161	66	26.2	67.9	1	1	1	22.1	23.1	5.6	23.6	18.55	24.2	4.18	619	23.1	74.5	27.6	6.96	28.2	4.99	23.85	29.3	1212	27.6	39.2	9.23	37.2	6.65	39.1	31.61	2861
2012	1	2	1	37.4	1	2	2990		2	0			37	124	6.4	3.5	13.1	153	43	25.4	52.8	0	1		21.4	22.4	5.44	22.1	16.59	21	3.35	449	21.6	57.65	26.2	6.53	24.5	4.27	19.39	24.5	788		37.4	8.91	35.5	6.4	37.1	30.07	2447
2012	1	1	0	40.1	1	2	3430		2	0			30	86	6.2	3.8	12.6	163	55	26.5	63.9	0	1		22.5	23.2	5.72	24.5	19.31	22.1	3.65	609	23.4	69.8
2014	1	2	1	37.1	1	2	3670		1	0			35	103	6.3	3.5	10.2	163	67	26.5	72.8	0	1		22.2	23.4	5.73	23.5	18.28	22.1	3.67	569	22.4	77
2012	1	2	1	37.5	2	1	2970		2	0			39	123	6.8	3.6	10.3	161	51	25.5	59.5	0	1		21.3	21	4.93	22.4	17.09	20.2	3.18	407	21.2	67.2									33.4	8.28	32.6	5.88	34.6	28.42	2032
2013	1	1	0	38	1	2	2970		2	0			27	95	5.9	4	10	158	46	25	46.8	0	1		20.5	20.4	4.79	21	15.48	20.5	3.29	354	20.4	51.8
2012	1	1	0	40	2	1	2720		0	0			40	136				158	46.5	26.3	54	0	1		23	21.3	5.08	23.6	18.45	22.2	3.71	519	22.4	59.2
2012	1	1	0	40.1	1	1	2990		2	0			31	109	6.1	3.7	12.1	164	55.2	28	63.5	0	1		21.5	22.5	5.49	22.2	16.78	21.4	3.54	476	22.1	67.2	28.6	7.22	27.4	4.88	23.23	28.5	1193	27.6	37.5	8.99	36	6.45	35.3	28.88	2391
2012	1	1	0			2							31	139	6.8	3.8	13.9	163	55	27.6	69	0	1		24.1	24.3	6.01	24.5	19.41	23.6	4.07	692	23.6		29.1	7.29	29.2	5.2	24.18	29.5	1327	28.5
2012	1	3	0	38.3	1	2	3270		2	0			31	105	6	3.8	12.6	172	53	27	58	0	1		22.2	22.4	5.44	23.5	18.36	22.2	3.69	545	22.6	63.8	30.2	7.56	28	4.96	22.23	27.5	1198	27.6	41.5	9.69	39.5	7.04	39.4	31.81	3113
2014	1	1	0	38.6	2	1	3320		2	0			36	120	6.4	3.9	12.2	164	58	27.3	65.5	1	1		23.1	23.4	5.73	23.6	18.53	23.5	4.04	617	23.1	72
2012	1	4	3	27.1	1	1	1070	1					38	202				164	68	27.1	65	0	1		22.3	22.5	5.48	21.5	16.2	21.6	3.59	459	22
2012	1	1	0	38.2	1	2	3160		2	0			31	94	6	3.7	11.9	163	57	25.6	67.95	0	1		21.6	21.5	5.18	21.6	16.42	21.3	3.49	431	21.4	78.5	25.6	6.43	26.1	4.58	19.82	25.2	824	25.2	37.2	8.87	36.2	6.49	38.5	31.33	2658
2013	1	2	1	34.4	2	2	2300	1	2	0			30	87	6.1	3.8	11.5	166	50	27	59	0	1		22.2	22.1	5.3	23.4	18.21	22.4	3.76	533	22.1	63	26.3		27.2		22.7	28.2	1050		33.3	8.24	36.1	6.48	36.6	29.86	2333
2012	1	4	1	40.2	1	1	3570		2	0			40	87				160	49	26	56	0	1		22	22.4	5.47	22.6	17.51	22	3.62	508	22	61
2012	1	3	1	38.3	1	1	3180		2	0			35	111	6.1	3.4	10.5	165	47	26.6	52.5	1	1		23.1	23	5.56	23.5	18.25	22.6	3.83	567	23.1	55.5	26.2	6.53	27.2	4.81	22.95	28.4	1050		34.6	8.5	39	6.93	39.1	31.58	2729
2013	1	2	1	39	1	2	3340		2	0			37	83	6.4	3.7	12	168	56	25.6	64.5	0	0		21.6	23	5.56	22.5	17.34	23.2	3.93	539	22.5	68	27.2	6.87	27.6	4.75	22.29	27.5	1055	27	39	9.2	37.4	6.69	40.5	32.61	2967
2013	1	1	0	40.3	1	1	3080		2	0			30	118	6.1	3.7	11.5	159	49	27.1	57.15	0	0		23.3	24.2	5.96	24.5	19.34	22.6	3.84	657	23.3	62.9	31.3		26		23.16	29	1261		39.5	9.3	37.1	6.62	39.2	31.66	2851
2013	1	2	1	39.1	2	1	3160		2	0			38	105	6	3.7	12.1	152	56	24.6	59.5	0	0		21	20.3	4.76	20.5	15.25	19.5	3.02	326	20.1	63.7	27.6	6.98	29.1	5.17	24.8	30.3	1318	28.4	34.2	8.4	37.3	6.68	38.6	31.43	2614
2012	1	2	0	38.1	2	1	2770		2	0			32	75	6.1	3.9	13.1	173	65	26.5	72	0	1		21.6	22.3	5.41	22.4	17.23	22.1	3.68	497	21.6	80	27	6.74	27.6	4.93	21.26	26.5	996	26.4	39.1	9.22	39.3	7	37.4	30.41	2781
2014	1	1	0	40.5	2	1	3110		2	0			30	120	5.9	3.8	12	171	65	25	71	1	1	1	21	20.4	4.8	20.3	15.03	20.5	3.31	343	19.6	78	24.5	6.11	25.6	4.5	19.13	24.4	738	24.1	36.4	8.77	36.1	6.46	35	28.47	2295
2013	1	2	1	40.2	1	1	4150		1	1			29	135	5.9	3.2	12.2	168	76	24.2	86	0	0											98.4	23.6	5.82	25.5	4.46	19.4	24.5	715	24.3	37.6	8.94	41.1	7.16	44	35.05	3403
2013	1	2	0	38.2	1	1	2720		2	0			36	97	6.5	3.7	11.7	156.9	46	27.1	49.95	1	1	1	22.4	23.3	5.69	23	17.62	22.3	3.72	544	22.6	53.2	27.4	6.88	27.3	4.84	22.92	28.3	1111	27.3	37	8.84	35.2	6.33	39.5	31.93	2675
2014	1	2	1	38	1	2	2930		1	0			36	116	6.1	3.7	11.5	164	57	27.4	67.5	0	1		22.2	23.3	5.71	22.5	17.41	22.2	3.69	535	22.2	68.2	29	7.28	27	4.74	21.99	27.3	1100	27	38.2	9.08	35.1	6.29	36.3	29.6	2453
2013	1	2	1	38.3	1	2	3410		2	0			39	97				160	48	26.6	60	1	1	1	22.6	24	6	24	19.4	24	4.2	697	24.3	68.5
2012	1	3	1	37.4	1	1	2240		0	0			32	105	6.6	3.6	12.6	168	56	32.2	70.6	0	1											74.5	32.1	8	32.6	5.9	25.8	31.5	1714		37.5	8.91	35.5	6.39	35.5	29.06	2376
2012	1	2	1	40	1	1	3020		2	0			35	95	5.8	3.4	11.1	155	42.8	28.2	48.3	0	1		24.2	23.6	5.84	24.2	18.92	24.2	4.16	660	24.1	52.6	27.6	6.96	28.3	5.03	24.86	29.4	1234		35.5	8.65	36.4	6.53	37.2	30.15	2473
2012	1	2	1	40	1	1	3300		2	0			38	108	5.6	3.3	11.3	158	49	26.6	54.4	0	0		22.6	22.5	5.49	23.1	17.75	21.2	3.44	502	22.3	60.5
2012	1	3	1	39.6	1	1	3350		2	0			29	107	6.2	3.5	9.5	164	58	26.6	61.5	0	1		22.1	22	5.24	23.2	17.87	22.5	3.79	517	22.4	68	28.2	7.08	27.4	4.87	21.69	27.1	1067		36.2	8.47	36.1	6.47	36.4	29.65	2421
2012	1	1	0	38.5	1	1	3010		2	0			25	112	6.4	3.9	11.9	166	58	24.3	65.85	0	1		24.3	25.1	6.21	25	19.59	25.2	4.37	759	24.5	69.05	25.1	6.21	25.2	4.37	19.59	25	759	24.5	37	8.83	38	6.77	41.3	33.14	2970
2014	1	2	1	37.6	1	1	2890		2	0			30	126	6.3	3.6	11.7	169	60	26	71.2	0	0		22.4	22.6	5.55	23	17.68	22.3	3.75	534	22.5	79	26	6.46	25.5	4.46	19.8	25.1	813	25.3	40	9.37	37.6	6.74	40.4	32.5	3016
2014	1	2	1	40.6	1	2	2940		0	0			33	80				162	54	26.1	59.3	1	1		22.2	21.4	5.13	21.4	16.12	21.3	3.48	416	20.6	64.4	25.4	6.33	26.1	4.58	21.7	27.1	918	26.2	34.5	8.48	36.3	6.52	36.4	29.75	2383
2012	1	2	1	39.4	1	2	3090		2	0			40	83	6.1	3.8	12.2	166	49	28.2	57	1	1		22.5	23	5.56	23	17.57	22.5	3.8	536	22.6	61	29.1	7.29	29.1	5.18	22.76	28.2	1220	28	38.1	9.02	38.1	6.79	39.4	31.83	2849
2014	1	1	0	39.4	1	1	3280		2	0			34	100	6.1	3.6	11.7	166	57	25.5	60	0	1		21.3	22.1	5.31	23	17.68	21.4	3.53	491	21.5	64.5
2014	1	1	0	40.6	1	2	3230		2	0			30	138				160	52	26.1	59	0	1		21.5	21.4	5.14	21.6	16.39	21.4	3.53	430	21	65
2014	1	3	1	39.4	1	2	3190		2	0			28	95	5.8	3.6	12.2	167	52	26.4	59.2	0	1		22	22.4	5.43	23.2	17.82	22.2	3.69	523	22.1	64	27.6		26.5		22.55	28	1076		38.5	9.17	38.5	6.9	38.2	31	2814
2014	1	4	0	35.2	1	2	2960		2	0			33	121	6.2	3.5	12.4	172	63	27.1	73.5	1	1		22.1	23.5	5.78	22.1	16.69	24	4.09	548	22.3	77							1200
2013	1	1	0	40.5	1	1	3510		2	0			30	99	5.7	3.6	11.8	156	47	28	53.65	0	0		24.3	24.4	6.04	26.2	20.86	24.2	4.15	777	25.1	57.1	28.4	7.14	27.3	4.83	24.11	29.5	1224	28.4	35.1	8.54	33.4	6.03	36.3	26.56	2247
2014	1	1	0	40	1	2	3420		2	0			29	126	6.3	3.4	12.9	160	52	25.2	58.4	0	1		21.1	19.3	4.46	22.1	16.6	21.3	3.48	383	20.3	64.8	27.2	6.8	26.1	4.57	20.21	25.4	897	26	41.1	9.55	38.3	6.86	38.5	31.33	2952
2012	1	3	1	38.4	2	1	3290		2	0			34	122	6.4	3.9	10.8	160	50	25.3	61.5	0	1		21.6	21.2	5.03	21.6	16.36	22.3	3.73	436	21.5	70	26.2	6.57	27.2	4.8	21.32	26.6	958		38.1	9.05	38.1	6.82	38	30.78	2732
2013	1	1	0	38.1	1	1	2870		2	0			34	131	6.2	3.7	12.5	165	53	25.4	59	0	1		21.6	22.2	5.37	21.1	15.72	21.6	3.6	433	21.4	68	25.6		27.4		20.67	26	900		37.2	8.87	36.5	6.56	36	29.34	2439
2013	1	1	0	40.6	2	1	2640		0	0			32	90	6.2	3.7	11.9	167	57	25.6	61.8	0	0		21.4	19.4	4.48	20.1	14.65	20.3	3.22	304	19.6	67.5	25.1	6.2	25.5	4.45	20.4	25.5	802	25.1	35.6	8.67	39.4	7.02	39.3	31.73	2818
2013	1	1	0	39.2	1	1	3120		2	0			33	134	6.5	3.5	10.8	166	48	26.2	54	0	1		22.4	22.2	5.34	23	17.59	23.2	3.93	528	22.5	56	26		28		20.38	25.5	987		37	8.84	39	6.94	42.4	33.92	3134
2013	1	2	1	38.3	1	1	3450		2	0			37	124	6.8	3.9	12.1	159	57	26.6	68	0	1		22.4	23.4	5.76	23	17.66	22.4	3.77	557	23	72.1
2014	1	1	0			2							35	83	5.9	3.5	12.2	173	59	25.2	72.65	0	1		21.2	22.2	5.37	23.5	18.39	22.2	3.69	540	22.2		26.4	6.63	27	4.75	22.02	27.3	1003	26.2
2014	1	1	0	40.1	1	2	3100		2	0			37	90	6.2	3.6	11.3	164	47	26.5	56.7	0	1		22.5	22.3	5.41	22.2	16.89	22	3.62	479	21.4	61.3	26	6.46	27.4	4.88	21.61	27.1	972	26.1	37	8.83	35.4	6.37	36.4	29.69	2300
2013	1	1	0	39	1	2	3280		2	0			35	119	6.6	3.6	11.1	161	48.5	26	53.9	0	1		21.3	21.6	5.19	21.5	16.31	21.2	3.41	422	21.3	59
2012	1	1	0	40.1	1	1	3070		2	0			31	69	6.3	3.9	12.2	164	58	25.4	68	0	1		21.2	21.6	5.19	20.6	15.39	21.6	3.61	406	20.5	79
2014	1	1	0	39.3	2	2	3240		2	0			37	108	6.1	3.7	10.2	160	50	28.4	58.7	0	1		24.1	24.3	6.02	24.1	18.69	25	4.33	687	23.5	65							1213
2014	1	1	0	40	2	2	3330		2	0			32	108				154	47	25.4	51.5	0	1		21.1	20.6	4.92	21.2	15.85	20.2	3.21	369	20.2	59.5
2013	1	1	0	38.5	1	1	3470		2	0			30	123	5.8	3.7	11.4	165	53	26.3	59.7	0	1		21.5	21.3	5.09	22.3	16.99	22.5	3.8	470	22	64.15	28.4	7.14	27.4	4.88	22.37	27.6	1122	27.3	39.4	9.27	39	6.93	40.1	32.15	3001
2014	1	2	1			1							33	121	6.4	3.9	10.6	158	51	25	58	0	1		21	21.3	5.09	21.5	16.21	21.3	3.51	418	20.6		26.4		26.1		20.71	26.1	890
2012	1	1	0	35	1	1	2320		2	0			34	129	6.5	4.1	11.5	157	52	26.1	58.7	0	1		22.1	21	5.95	21.6	16.38	21.3	3.45	407	21.2	62	25.1	6.21	26.5	4.7	20.89	26.2	872		37.2	8.87	34.6	6.25	35.2	28.71	2292
2012	1	2	1	38.2	2	2	2610		0	0			34	101	5.9	3.4	11.8	155	62	27.5	66	0	0		24.6	25.6	6.44	24.4	19.23	23.3	3.99	728	24.5	74	29.1	7.2	26	4.64	22.12	27.4	1061		34.3	8.43	34.2	6.15	34	27.72	2060
2013	1	1	0	39.1	2	2	3140		2	0			29	101	6.3	3.8	10.7	152	45	27.1	51.9	0	1		22.1	23	5.57	22.5	17.33	22.6	3.84	531	22.1	56.6	28.2	7.23	28	4.95	22.75	28.2	1173	27.4	40.4	9.47	38	6.78	39.6	32.08	3002
2014	1	1	0	40.02	2	2	3410		2	0			38	112	5.6	3.7	12.1	160	54	24.6	64.1	0	1		22.1	23.3	5.71	22.4	17.12	22.6	3.82	535	22.2	73.5	24.5	6.09	25.2	4.38	20.02	25.3	768	24.6	36.6	8.82	37.2	6.66	38.4	31.23	2681
2012	1	1	0	39.4	1	2	2970		2	0			28	108	6.1	3.7	10.6	166	53	27.4	63.2	0	1		23.2	24.5	6.09	24.5	19.37	23.1	3.92	683	24.2	70.9	30.6	7.69	27.3	4.83	25.2	31	1409		38	8.95	35	6.29	38.2	30.95	2571
2013	1	2	0	38.2	1	2	3010		2	0			32	94	6.5	3.7	12.1	167	62	26.5	69.5	1	1		23.2	24.1	5.89	23.1	17.79	23.2	3.93	592	22.6	75.8	28		29		22.23	27.5	1132		36.5	8.8	35.4	6.38	35.1	28.58	2291
2012	1	1	0	40	1	2	3810		2	0			30	110	5.9	3.6	11.4	162	47	26.2	53.8	0	1		22	21.1	5.02	22.4	17.1	22.4	3.77	466	21.3	62.1
2012	1	2	0	38.6	2	2	3460		2	0			38					160	56.5			0	0											76.5
2013	1	1	0	39.5	1	1	2700		0	0			28	79	6.9	3.8	10.4	162	42.5	27	48	0	1		21.3	20.6	4.92	20.6	15.34	21.2	3.44	370	20.2	52.3	28.1		28.2		19.59	25	945		34	8.34	34.6	6.26	33.6	27.6	2051
2014	1	1	0	38.5	1	2	2630		0	0			34	115	6.6	4.2	11.9	153	45	27.5	53	0	1		23.1	23.2	5.64	23.6	18.55	22.5	3.79	583	22.5	56.4	27.6	6.97	28.4	5.06	23.57	29.1	1206	28.3	33.4	8.27	35.6	6.42	39.2	31.7	2451
2013	1	2	0	39.4	1	2	2970		2	0			31	110	6.3	3.7	13	156.5	52	24.4	58.2	0	1		22.4	22.3	5.41	23.4	18.17	22.2	3.7	536	22.6	66.5	26.3		24.5		18.44	23.6	743		38	9.02	37.5	6.72	38.3	31.14	2742
2013	1	2	1	38	1	2	2730		2	0			35	104	6.5	3.6	11.4	163	55	27.6	61.1	0	1		22.6	23.4	5.75	24.6	19.5	23.4	4.02	662	23.4	64	28.1	7.03	27.5	4.91	22.92	28.3	1144	27.6	35.3	8.61	37	6.61	36.5	29.8	2444
2012	1	1	0	37.1	2	1	2740		2	0			34	83	7.1	3.8	10.4	161	50	27	54.9	0	1		23	22.1	5.31	22.2	16.77	22.2	3.71	473	22.1	59	27.2	6.81	26.3	4.64	22.5	28.1	1040		34.2	8.41	34.2	6.14	37	30	2296
2012	1	1	0	39.2	1	2	3720		2	0			26	81	6.5	3.8	11.7	172	68	26.5	76	0	1		23.3	22.3	5.38	25.1	19.78	24.5	4.27	668	24.1	82.4	27.1	6.77	30	5.34	22.89	28.3	1171	27.5	40.1	9.4	38.5	6.9	40.1	32.24	3073
2013	1	2	0			1							39	85	6.9	3.7	11.7	166	54.5	26.4	58.7	1	1		23.1	22.1	5.32	24.3	18.99	24.2	4.18	613	23.4		27	6.72	27.3	4.84	21.65	27.1	1005	26.5
2014	1	1	0			1							35	130	6.9	3.7	11.7	160	59.5	24	70	1	1	1	20.5	21	4.97	21	15.56	20.4	3.25	367	20.2		26.4	6.63	28	4.96	22.03	27.3	1034	27.1
2014	1	4	1	38.4	1	2	3020		2	0			32	109	6	3.6	11.5	160	64	26.3	70	0	1		21.5	22.2	5.36	22.4	17.16	22.1	3.66	488	21.5	73	27.2	6.81	27.3	4.84	22.3	27.5	1060	27.1	38	9.01	37	6.61	35.4	28.95	2445
2013	1	1	0	40.2	2	2	3540		2	0			30	109	5.9	3.5	11.5	158	57	27.1	62.3	0	1		22.1	24.5	6.09	24.1	18.69	23	3.86	646	24	63.25	28.6	7.24	29.4	5.25	23.87	29.3	1303	28.4	37.3	8.89	37.6	6.76	38.4	31.23	2730
2012	1	2	0	38.6	1	2	3400		2	0			29	117	6.2	3.9	11.5	160	47.5	29	56.75	0	0		24.3	26	6.47	25.1	19.73	24.6	4.31	793	25	61.5	33.6	8.32	29.5	5.3	23.95	29.4	1528		38	9.02	37.4	6.71	40.1	32.27	2883
2013	1	1	0	40.4	1	2	3180		2	0			27	111	6	3.7	11.1	159	52	23.6	57.9	0	0											67.3	23.3	5.68	23.6	4.05	19.9	25.2	677	24.1	38.1	9.04	37.2	6.65	38	30.78	2680
2012	1	1	0	39.1	2	1	2850		2	0			39	102	6.1	3.7	9.6	162	57	26.5	65	1	1		23.5	23.4	5.77	24	18.66	24	4.09	633	23.6	69.6
2012	1	2	1	38.5	2	2	3140		2	0			38	81	6	3.7	10.8	163	56	26.5	62.4	0	1		21.5	21.2	5.04	21.6	16.41	21.2	3.44	415	21.3	67.8	28	6.39	27.4	4.87	21.39	26.4	1017		33.2	8.22	35.5	6.4	37.1	30.06	2330
2014	1	2	1	39	1	2	3000		2	0			35	116	5.3	3.3	9.6	163	55	27	62	0	1		23	22.4	5.47	22.4	17.23	23.1	3.9	522	22.1	67
2012	1	1	0	39.5	1	2	3250		2	0			29	103	5.9	3.4	10.6	161.5	50	27	61	0	1		22.3	24.1	5.91	22.4	17.19	22	3.63	543	22.6	65	27.3	6.84	27.2	4.79	22.19	27.5	1050		37.2	8.86	35.2	6.32	38	30.79	2541
2012	1	1	0	38.5	1	1	2600		0	0			29	114	5.8	3.7	9.9	158	48	25.4	53	0	1		22	22.2	5.35	21.3	15.94	21.3	3.46	428	21.4	59.8
2013	1	2	1	39.2	1	2	3230		2	0			30	112	6.6	3.9	12	163	50	25.6	56	0	0		21.6	21.5	5.17	23.4	18.17	22.1	3.65	510	22.3	60.5	27.6	6.95	26.1	4.58	20.5	25.6	937	26.1	37	8.83	36	6.44	36.4	29.71	2443
2013	1	1	0	39	1	1	3970		1	0			29	83	6.5	3.9	11.4	163	57	26.6	64	0	0		23.3	24.4	6.05	24.3	18.99	24.5	4.28	700	24.3	71.6
2012	1	2	0	41.2	1	2	3290		2	0			36	116	6.2	4.1	12.6	161.5	52	28	61.5	0	1		23	24.2	5.96	24.3	18.99	22.6	3.82	640	23.6	68	29.6	7.47	28.3	5.03	22.89	28.3	1236	28.1	40	9.39	37	6.59	39.6	32.12	2926
2013	1	1	0	39.3	1	2	3040		2	0			28	68	6.6	3.9	12.6	158	45	26.5	49.5	0	1		21.3	22.1	5.3	22.4	17.09	21.2	3.47	463	21.3	57.6	27.2	6.79	27.5	4.89	22.7	28.2	1091	27	38.1	8.97	36.5	6.57	40.2	32.32	2831
2012	1	2	0	38.3	1	2	3150		2	0			31	111	5.9	3.5	11.5	164.5		24.6	64.5	0	0											68.7	25.6	6.43	25.3	4.39	19.93	25.2	807	25.2	38.1	9.06	38.1	6.79	39.4	31.84	2862
2012	1	1	0	40.1	1	1	3180		2	0			34	99	6.2	3.6	10.2	162	57	27.1	68	0	1		23.1	21.1	5.01	23.1	17.76	22	3.64	479	22.1	74	26.2	6.57	28.6	5.13	20.28	25.5	936		39.6	9.32	40.1	7.08	37.6	30.67	2866
2014	1	1	0	38.5	1	1	3060		2	0			28	113	6.3	3.6	11	163	52.5	28.1	60.2	0	1											66.6	28	6.99	29	5.16	23.07	28.4	1189	27.5	38.6	9.19	36.6	6.59	39.4	31.87	2815
2014	1	1	0	40.5	1	2	3340		2	0			32	92	6	3.7	12.4	169	55	27.1	61	0	0		21.6	23.2	5.64	22.5	17.41	22.1	3.65	524	22.1	66	28.5	7.2	27.1	5.05	22.62	28.1	1175	27.4	37.1	8.85	36.2	6.51	36.4	29.75	2470
2013	1	1	0	39.5	2	2	2810		0	0			30	114				156	46	24.1	49.4	1	1		20.2	20.5	4.86	22.4	17.1	21	3.38	419	20.6	65	25.1		25.2		22.68	28.1	1131		37.6	8.98	38.4	6.88	38.6	31.35	2803
2012	1	2	0	40.2	1	1	2720		0	0			26	84	6	3.8	11.6	167	47	27	53.1	0	1		22.3	22.1	5.32	22.3	17.02	22.1	3.68	481	21.4	65.8
2013	1	2	0	41	1	1	3320		2	0			30	102	6.4	3.7	10.9	163	53	27.2	57.5	1	1	1	22.1	22.4	5.43	22.5	17.39	22.6	3.83	519	22.4	63	27.4	6.91	28.4	5.08	23.42	29	1189	28.1	37.2	8.86	38	6.78	40.2	32.28	2864
2012	1	1	0	38.2	2	2	3340		2	0			36	111	5.2	3.3	10.6	158	52	26.4	64	0	1		22.4	22.5	5.5	23.5	18.33	21.3	3.51	532	22.5	70.5	27.1	6.77	26.3	4.63	23.11	28.5	1074		35.5	8.64	33.5	6.06	37.6	30.68	2402
2014	1	1	0	39.3	1	2	3140		2	0			39	108	5.9	3.8	11.3	157	51	26	59.1	0	1		21.5	21.6	5.21	22	16.5	21.2	3.46	434	21.1	64.5	26.1	6.51	26.4	4.67	21.09	26.4	919	26.1	38.4	9.14	39.3	7	39.4	31.86	2949
2012	1	1	0	38.6	1	1	3500		2	0			32	104	6.5	3.8	12.8	160	46	24.1	50	0	1		21.1	22.2	5.34	22.2	16.85	21	3.35	448	21.6	57
2012	1	2	1			1							41	93	6.1	3.4	11.6	164	54	27.6	64.2	0	1		23.2	22.2	5.35	23.6	18.56	24.3	4.19	597	23.3		27.3	6.84	29.6	5.33	24.65	30.2	1313	28.4
2012	1	1	0	37.4	1	2	2990		2	0			33	113	6	3.4	11.6	168	53.5	26.2	62.4	0	1		22.1	23.1	5.6	22.3	16.92	23.1	3.92	525	22.5	66.3	28.6	7.22	28.3	5.04	21.66	27.1	1113	27.4	41	9.51	39.3	7	39.4	31.81	3045
2014	1	1	0	34.2	2	1	2040	1	2	0			34	104				158	56	25.6	56.4	0	1		21.6	19	4.28	22.4	17.22	21.4	3.53	398	20.4		22.3					22			30	7.49	32.5	5.85	31.3	26.02	1638
2012	1	1	0	38.3	2	2	4220		1	1			31	111	6	3.8	11.5	163	65	26.5	74	0	1		22.5	22.4	5.47	23.3	17.84	23.3	3.99	560	22.3	77.5
2012	1	1	0	38	2	1	3050		2	0			31	118	6.3	3.6	11.3	163	55	25	63.9	0	1		21.2	22.2	5.34	20.4	15.07	20.5	3.3	388	20.3	70.95	26.1	6.49	24.2	4.16	19.04	24.3	745		38.5	9.17	35.6	6.43	35.3	28.87	2433
2012	1	3	2			1							31	149	5.6	3.5	10.2	165	54	24.6	64.5	0	0		24.6	24	5.87	25.4	20.23	25.4	4.42	759	25		24	5.8	25.4	4.4	20.2	25.4	759	25
2013	1	1	0	37.6	1	2	3250		2	0			30	116	6	3.4	11.3	167	52.5	25	61.5	1	1											65	27.5	6.93	25.6	4.51	21.75	27.2	996	27	41.2	9.61	38.1	6.79	43.5	34.61	3390
2012	1	1	0	39.2	2	2	2990		2	0			35	102	6.1	3.5	12.3	161	54	25.4	56.4	0	1		21.6	21	4.96	21.3	15.96	20.2	3.21	376	20.6	61
2013	1	1	0	40	1	2	2870		0	0			30	125	6.6	3.7	11.2	164	52	26.4	57.7	0	0		22.2	22	5.27	22	16.52	21.4	3.54	446	21.2	65.4
2013	1	2	0	39	1	1	3010		2	0			30	105	6.1	3.8	11.9	160	47	26.1	55.25	0	1		22	22.1	5.3	20.4	15.14	21.4	3.53	402	21.2	62	25.3		26.3		21.18	26.5
2014	1	1	0			1							29	109	5.7	3.7	11.6	153	40	24.1	51.4	0	1		22.1	22	5.27	23.1	17.73	21.3	3.5	487	21.5
2013	1	2	0	41	2	2	3570		2	0			31	77			12.2	155	55	26.1	64	0	1		22.1	22.2	5.37	22.6	17.42	22.2	3.7	503	22.3	70.5	27	6.74	26.3	4.62	22.08	27.4	1003	26.4	38	9.02	36.2	6.49	38.2	31	2654
2014	1	1	0	40	2	2	3510		2	0			34	63	5.7	3.6	11	157	53	26	60.7	0	1		21.2	21.3	5.09	22.2	16.83	20.4	3.27	419	20.6	65	28.3		26.2		22.73	28.2	1096		38.3	9.1	36.3	6.51	39.1	31.61	2759
2013	1	1	0	39.3	1	2	3200		2	0			34	88	6.2	3.7	11.1	156	47	26.6	56.3	0	1		22.1	22.6	5.52	22.6	17.55	22.1	3.66	518	22	62.8	28.4		28.5		23.17	28.5	1146		38.2	9.07	37.1	6.63	42.1	33.66	3051
2013	1	1	0	38.2	2	2	3120		2	0			37	91	7.1	3.8	12.9	164	58	26.3	64.7	1	1	1	22.3	22.3	5.4	23.3	17.99	22	3.63	521	22.1	68.1	27.6		27.3		22.27	27.5	1019		37.4	8.9	36.4	6.53	38.2	31.01	2638
2014	1	3	2	39.3	1	2	3270		2	0			35	113	6.4	3.5	11.7	160	48	26.4	57	0	0		24.3	24.5	6.1	25.1	19.72	23	3.87	694	23.6	61	27.6		26.1		21.3	26.4	972		38.1	9.03	35.2	6.33	37.3	30.31	2532
2013	1	2	1	41	1	2	3800		2	0			35	131	6.3	3.9	10.7	166	66	27.4	74	0	1		23.6	24.2	5.93	24.2	18.88	24.2	4.18	670	24.1	83.5
2013	1	3	1	37.6	1	1	2460		0	0			32	50	5.9	3.8	11.2	163	57	26.3	63.6	0	1		21.2	20.3	4.76	21.1	15.59	21.3	3.5	371	20.2	70	25.3		26.1		20.26	25.5	832		38.6	9.19	36.5	6.55	36.2	29.5	2541
2012	1	1	0	39.6	1	1	3360		2	0			29	83	6.3	4	12	160	48	27	54.8	0	1		22	23	5.55	22.3	17.04	22.1	3.65	501	22.3	61.6	27.5	6.92	27.5	4.89	20.74	26.1	985	26.4	39	9.2	37.5	6.72	35.6	29.19	2552
2014	1	2	1	39.3	1	2	3120		2	0			33	111	6.1	3.7	11.7	174	57.2	26	64.8	0	1		21	22	5.23	21.2	15.8	20.6	3.32	402	20.5	72	26.5	6.67	27.2	4.81	21.16	26.4	964	26.5	39.5	9.28	39.3	6.99	36.2	29.51	2681
2013	1	2	1	38.6	1	1	2750		2	0			34	137	6.5	3.8	11.1	157	50	26.5	56.8	1	1		21.6	22.3	5.38	22.1	16.74	22.3	3.74	481	22.1	58	26.5	6.65	27.6	4.93	23.1	28.5	1104	27.2	36.4	8.78	36.6	6.58	38.5	31.33	2663
2014	1	2	1			1							33	124				168	74	26.1	83	0	1		22.1	21.6	5.21	22.5	17.25	23.3	4.01	509	22		27.3	6.84	28	4.95	22.97	28.4	1126	27.2
2014	1	1	0	37.5	2	1	3240		2	0			36	118				166	75	26.5	85.75	0	1		22.5	24.1	5.89	23.6	18.53	23	3.88	618	23.1	90	27.5	6.94	29.4	5.28	23.16	28.5	1132	27.6	35.4	8.62	37.3	6.68	38.4	31.19	2637
2014	1	1	0	39.2	1	1	3720		2	0			39	123	5.7	3.6	10.3	173	50	26.2	59	0	1		21	20.5	4.83	22.5	17.34	20.6	3.33	421	20.6	63.1	27.6	6.98	27	4.74	22.59	28.1	1090	27.4	41	9.54	37	6.61	42	33.45	3149
2014	1	1	0	40.4	1	1	3110		2	0			36	101	6.4	3.6	11.6	164	49	26.2	58.4	0	1		20.6	22	5.25	21	15.49	21.2	3.44	402	20.5	61.6	27.3		28.4		21.42	26.6	1042		39.6	9.31	38.5	6.9	36.6	29.92	2717
2012	1	1	0	39	2	1	3230		2	0			36	111	6.4	3.5	11.3	155	48	25.3	54	1	1	1	21.2	21	4.95	21.2	15.78	19.2	2.92	348	20.3	60
2013	1	4	3	39.4	1	2	3440		2	0			42	95	6.4	3.6	11.4	166	54	26.4	60.2	0	1		22.4	23.4	5.77	24.2	18.89	23.3	3.98	632	23.6	64.9	28.5	7.19	28.6	5.13	22.49	28	1175	28	39.6	9.34	38.5	6.9	41.3	33.15	3149
2012	1	1	0										28					163	62.5			0	0		21.5	21.1	5.02	21.2	15.87	20.2	3.2	377	20.6
2012	1	1	0	40	1	1	3440		2	0			31	100	6.5	3.6	12.2	160	48	25.2	59	0	1											63
2012	1	2	1	37.2	2	2	2890		2	0			38	96	6	3.3	11.2	162	67	26.2	85	0	1		22.2	22.5	5.51	22.3	17.01	22.2	3.69	499	21.6	92	27.1	6.8	26.2	4.6	21.8	27.2	985	26.6	38.2	8.98	35.5	6.39	38.3	31.12	2632
2014	1	1	0	38.6	1	2	3230		2	0			34	116	6	3.8	11.2	160	52	27	59.9	0	0		22.4	23.2	5.65	24.5	19.39	23.1	3.9	633	23.2	65.8	27.3	6.83	27.5	4.9	23.74	29.2	1169	28.1	35.1	8.56	36.1	6.47	38.2	31	2536
2012	1	1	0	40.1	1	2	3320		2	0			29	81	6	3.5	11	164	50	26.4	55.9	0	1		22.4	23.1	5.61	24.6	19.51	22.5	3.79	622	23.5	58.2	28.1	7.02	27	4.74	21.59	27.1	1033	26.6	40	9.37	38	6.77	41.2	32.98	3090
2012	1	2	1	38.4	1	2	3000		2	0			34	98	6.6	3.7	12	163	47	26	59	1	1	1	22	23.5	5.78	22.4	17.24	22.6	3.83	548	23	68.5
2012	1	1	0	38.5	2	1	3090		2	0			33	109	5.6	3.6	11.9	162	47.5	27	54.5	0	1		23.5	23.4	5.74	24	18.68	23.4	4.03	624	23.1	59	26.5	6.68	28.2	4.99
2013	1	4	1	40	1	1	3540		2	0			33	89	6	3.5	12	164	55	24.1	68	0	0											79.6	22.4	5.43	24.1	4.14	18.91	24.2	615	23.3	38.1	9.03	37.3	6.68	41	32.8	2943
2014	1	2	1	39.2	1	1	3400		2	0			35	103	5.9	3.6	10.9	170	67	28	76	0	1		22.6	23.2	5.63	23.3	18.01	22.5	3.81	562	22.4	82.5							1150
2013	1	1	0	37.6	2	1	2530		0	0			35	135	6.1	3.7	10.9	163	58	26.3	66	1	1	1	22.5	21.2	5.04	22.5	17.35	23.1	3.92	491	22.2	69	25.1	6.22	26.5	4.7	21.48	27	908	26	34.4	8.46	37.4	6.71	35.5	29.05	2346
2014	1	2	0	39.6	1	2	3660		2	0			36	111	7	3.9	12	156	64	25	67	1	1	1	21	22.3	5.38	23.2	17.91	21.5	3.56	509	22		26.6	6.69	26.1	4.57	21.14	26.4	932	26.2	34.3	8.43	34.4	6.2	35.5	29.11	2218
2013	1	1	0	39.1	1	2	3260		2	0			33				11.6	162		27		0	1		23.2	23.2	5.64	24.5	19.39	22.6	3.82	623	23.5	62	28.3	6.79	27.6	4.93	21.05	25.4	990	26.5	37.5	8.83	41.6	7.21	40.4	32.49	3020
2012	1	1	0	39.2	2	1	3080		2	0			34	115				166	46	26	58.65	0	1		22.4	21.1	4.98	22.2	16.9	22.2	3.69	448	21.6	68									35.3	8.61	35.4	6.37	35.1	28.59	2245
2014	1	1	0	39.5	2	2	3390		2	0			30	73	6.2	3.7	13.3	163	52	24.1	65	0	1		20.6	21.1	5.01	22.1	16.68	21.1	3.4	418	20.6	72			25.3		20.15	25.4	823		37.2	8.89	35.2	6.33	35.3	28.93	2342
2013	1	1	0	39.2	2	1	3220		2	0			33	100	6.7	3.7	10.5	158	47	26.4	52.5	0	1		22	21.3	5.08	21.2	15.89	21.1	3.37	396	21.1	62
2013	1	2	0			2							28	125	5.7	3.5	11.6	170	58	26.6	68.3	0	1		22.1	22	5.27	23.5	18.37	22.6	3.82	542	22.6		26.4	6.64	26.4	4.66	22.46	28	1018	26.5
2013	1	1	0	40.5	1	2	3510		2	0			35	116	6	3.8	12.7	160	50	25.5	55	0	1		21.1	22.4	5.45	22.5	17.37	21.3	3.48	488	22.2	61.2
2014	1	1	0	40.4	1	2	3360		2	0			28	88	5.8	3.6	11.7	156	61	25.6	71	0	1		21.5	22.5	5.51	23.1	17.74	21.1	3.42	502	21.6	85.2
2014	1	3	2	38.5	2	2	3330		2	0			33	71	6	3.6	9.7	162	52	27.5	64	0	0		22.5	23.3	5.72	24.1	18.78	23.5	4.05	629	23.1	69	29.5		29.5		23.8	29.3	1311		40	9.37	38.4	6.88	40.5	32.62	3076
2012	1	1	0										30	77	5.9	3.8	12.8	165	58	26.5	62.6	0	1		23	25.2	6.23	23.6	18.49	23.6	4.07	676	24.2
2012	1	1	0	39.6	2	2	3470		2	0			34	114	6.5	3.9	10.4	158	52.5	26.6	59.8	1	1		23.1	24.2	5.96	24.6	19.52	22.4	3.76	656	24	65.5	27.6	6.95	26.1	4.57	23.62	29.1	1124	27.3	37.6	8.94	36	6.46	40.1	32.22	2776
2012	1	1	0										27	132	6	3.9	10.3	160	52	27.2	59.8	0	1		23.4	23.2	5.65	22.2	16.76	22.3	3.73	515	22		26.6	6.7	25.5	4.5	20.9	26.2	906
2014	1	3	2	38.4	2	1	2890		2	0			35	89	6	3.6	12.3	162	55	25.6	63	0	0		21.3	20.6	4.89	21	15.54	20.3	3.22	358	20.1	70.5	24	5.85	24.6	4.3	19.66	25	713	24.3	38.1	8.97	35.1	6.31	37	30.03	2479
2013	1	1	0	39.2	1	2	3340		2	0			31	86	5.9	3.8	13.6	171	54	25.5	61.3	0	1		21.5	21.5	5.15	22.2	16.86	21.1	3.41	437	21.1	69	25.1	6.19	25.3	4.4	20.33	25.5	799	24.5	34.6	8.49	34.4	6.19	35.1	28.58	2172
2014	1	1	0			1							31	136	6.1	3.8	11.9	160	50	24.4	50.5	0	1		23.5	23.6	5.82	22.2	16.78	23.2	3.93	543	22.2
2012	1	2	0	38.2	1	2							33	128				160	55	27.3	65.6	1	1		23.1	23.6	5.84	24.1	18.77	23.5	4.05	641	23.6
2012	1	5	1	37.6	1	2	3400		2	0			38	103	6.1	3.6	12	163	57	26	62.3	0	1		22	22	5.23	23.4	18.17	21.6	3.61	511	22	68.7
2013	1	2	1	37.2	1	2	3250		2	0			33	94				160	55	26.1	59.5	0	1		22.1	21.6	5.22	23.3	18.04	23.1	3.92	535	22.2	64.3
2012	1	2	0	40.4	1	1	3230		2	0			32	92	6	3.9	11.4	163	52	24.2	56.5	0	0											62.15	23.4	5.7	24.5	4.3	20.3	25.5	726	24.3	35.4	8.62	35	6.28	36.1	29.43	2332
2012	1	2	1	39.4	1	2	3170		2	0			31	107	5.9	3.6	12.8	168	61	24	66	0	1		20	20.6	4.92	19.4	14.02	19.5	3.03	306	19.6	76	24.5	6.1	25.1	4.3	19.7	25.1	749	24.5	39.5	9.29	39	6.93	39	31.47	2916
2013	1	3	1	38.5	2	1	3130		2	0			31	125	6.4	3.9	12	167	67	27.1	73.5	0	1		23.2	23.6	5.84	23.3	17.96	23	3.85	586	23.2	81	25.4		26.3		21.42	26.6	953		34.2	8.41	35.3	6.36	38.3	31.05	2475
2014	1	1	0	39.2	2	1	4200		1	1			32	73	6.6	4.1	11.2	160	59	26	67	0	1		22.1	21.1	5.01	23.1	17.73	22.3	3.74	487	21.5	74	26.3	6.59	26.5	4.7	21.79	27.2	978	26.4	38.5	9.17	35.4	6.37	39.2	31.65	2740
2014	1	1	0	39.3	1	2	3550		2	0			31	76	6.3	4	12.5	168	53	27.6	56.5	1	1	1	22.4	23.1	5.6	22.5	17.25	22.5	3.81	528	22.1	61.6	28.4	7.16	28.4	5.06	22.74	28.2	1178	28.2	37.2	8.86	35.1	6.29	37.3	30.3	2477
2012	1	1	0	37.6	2	2	3110		2	0			43	129	6	3.6	10.6	158	50	26.4	57.6	0	1		22	22.5	5.49	23.1	17.8	23.5	4.05	562	23.1	61	28.3	7.11	28.3	5.03	22.22	27.5	1130	27.3	38.1	9.05	38.2	6.83	38	30.79	2738
2013	1	1	0			2							33	120	6.1	3.8	11.6	158	52	27.2	58.8	0	0		23.5	22.1	5.29	23.3	18.02	23	3.88	537	22.6
2013	1	2	1	37.5	2	1	2940		2	0			33	117	6.7	3.5	11.3	169	60	27.2	67.2	0	1		23.5	22.5	5.48	21.6	16.32	24.5	4.26	516	22	74	27.2		25.6		20.51	25.6	904		35.4	8.63	35.6	6.42	34.2	28.02	2199
2012	1	2	1	37.5	1	1	2960		2	0			27	114	6.2	3.6	12.6	171	54	24.6	59.8	0	0											67.2	24.6	6.12	25.1	4.35	21.14	26.4	828	25.2	37.6	8.93	38.3	6.85	38	30.8	2711
2013	1	1	0	41.1	1	2	3750		2	0			33	118	6.6	3.7	12.8	166	66	25.6	80.5	0	1		22	22.6	5.52	23.1	17.73	23	3.85	543	22.2	88.35	27.1	6.78	26.1	4.56	21.9	27.2	990	26.2	38.1	9.05	35.5	6.41	37.1	30.13	2538
[truncated: 5,804 more rows]
[truncated: 150 more columns]
